# Supplementary material for: Genome-Wide Identification and Expression Analysis of the Aquaporin Gene Family in Lycium barbarum during Fruit Ripening and Seedling Response to Heat Stress
Source: Curr Issues Mol Biol. 2022 Nov 28;44(12):5933–48. doi: 10.3390/cimb44120404 (PMC9777030; doi:10.3390/cimb44120404)
Supplement: Supplementary file 1 [file cimb-44-00404-s001.zip]

Archive with 5 entries (5 files):
- AQP.gff
- gene.fa
- LB-AQPcds.fa
- LbaAQP-screened.fasta
- Table S1.pdf
