# Supplementary material for: Genome-Wide Identification and Expression Analysis of the Aquaporin Gene Family in Lycium barbarum during Fruit Ripening and Seedling Response to Heat Stress
Source: Curr Issues Mol Biol. 2022 Nov 28;44(12):5933–48. doi: 10.3390/cimb44120404 (PMC9777030; doi:10.3390/cimb44120404)
Supplement: Supplementary file 1 [file cimb-44-00404-s001.zip › AQP.gff]

##gff-version 3
Chr01	maker	mRNA	142498715	142500584	100	-	.	ID=Lba01g01487;Shift=0
Chr01	maker	CDS	142500458	142500584	.	-	0	Parent=Lba01g01487
Chr01	maker	CDS	142499771	142500021	.	-	2	Parent=Lba01g01487
Chr01	maker	CDS	142498715	142499089	.	-	0	Parent=Lba01g01487
Chr01	maker	mRNA	131679188	131681368	100	-	.	ID=Lba01g01166;Shift=0
Chr01	maker	CDS	131681038	131681368	.	-	0	Parent=Lba01g01166
Chr01	maker	CDS	131680188	131680483	.	-	2	Parent=Lba01g01166
Chr01	maker	CDS	131679942	131680082	.	-	0	Parent=Lba01g01166
Chr01	maker	CDS	131679188	131679280	.	-	0	Parent=Lba01g01166
Chr01	maker	mRNA	154785159	154787175	100	-	.	ID=Lba01g02017;Shift=0
Chr01	maker	CDS	154785159	154785527	.	-	0	Parent=Lba01g02017
Chr01	maker	CDS	154786098	154786348	.	-	2	Parent=Lba01g02017
Chr01	maker	CDS	154787049	154787175	.	-	0	Parent=Lba01g02017
Chr01	maker	mRNA	162612692	162615252	100	+	.	ID=Lba01g02539;Shift=0
Chr01	maker	CDS	162612692	162612838	.	+	0	Parent=Lba01g02539
Chr01	maker	CDS	162613427	162613651	.	+	0	Parent=Lba01g02539
Chr01	maker	CDS	162613759	162613956	.	+	0	Parent=Lba01g02539
Chr01	maker	CDS	162614046	162614107	.	+	0	Parent=Lba01g02539
Chr01	maker	CDS	162614333	162614491	.	+	1	Parent=Lba01g02539
Chr01	maker	CDS	162615000	162615252	.	+	1	Parent=Lba01g02539
Chr01	maker	mRNA	165472017	165475170	100	+	.	ID=Lba01g02704;Shift=0
Chr01	maker	CDS	165472017	165472292	.	+	0	Parent=Lba01g02704
Chr01	maker	CDS	165474916	165475170	.	+	0	Parent=Lba01g02704
Chr01	maker	mRNA	164860346	164863674	100	+	.	ID=Lba01g02671;Shift=0
Chr01	maker	CDS	164860346	164860729	.	+	0	Parent=Lba01g02671
Chr01	maker	CDS	164863303	164863674	.	+	0	Parent=Lba01g02671
Chr01	maker	mRNA	160538452	160540588	100	-	.	ID=Lba01g02391;Shift=0
Chr01	maker	CDS	160538452	160538844	.	-	0	Parent=Lba01g02391
Chr01	maker	CDS	160539623	160539873	.	-	2	Parent=Lba01g02391
Chr01	maker	CDS	160540456	160540588	.	-	0	Parent=Lba01g02391
Chr03	maker	mRNA	6468727	6469943	100	+	.	ID=Lba03g00307;Shift=0
Chr03	maker	CDS	6468727	6469323	.	+	0	Parent=Lba03g00307
Chr03	maker	CDS	6469576	6469716	.	+	0	Parent=Lba03g00307
Chr03	maker	CDS	6469830	6469943	.	+	0	Parent=Lba03g00307
Chr03	maker	mRNA	6462599	6463714	100	-	.	ID=Lba03g00306;Shift=0
Chr03	maker	CDS	6462599	6462712	.	-	0	Parent=Lba03g00306
Chr03	maker	CDS	6462837	6462977	.	-	0	Parent=Lba03g00306
Chr03	maker	CDS	6463118	6463714	.	-	0	Parent=Lba03g00306
Chr03	maker	mRNA	105519483	105521075	100	-	.	ID=Lba03g01262;Shift=0
Chr03	maker	CDS	105520937	105521075	.	-	0	Parent=Lba03g01262
Chr03	maker	CDS	105520342	105520586	.	-	2	Parent=Lba03g01262
Chr03	maker	CDS	105519483	105519869	.	-	0	Parent=Lba03g01262
Chr03	maker	mRNA	140423852	140431672	100	+	.	ID=Lba03g02537;Shift=0
Chr03	maker	CDS	140431468	140431672	.	+	1	Parent=Lba03g02537
Chr03	maker	CDS	140430355	140430416	.	+	0	Parent=Lba03g02537
Chr03	maker	CDS	140429669	140429863	.	+	0	Parent=Lba03g02537
Chr03	maker	CDS	140429350	140429574	.	+	0	Parent=Lba03g02537
Chr03	maker	CDS	140428815	140429037	.	+	1	Parent=Lba03g02537
Chr03	maker	CDS	140426374	140426574	.	+	1	Parent=Lba03g02537
Chr03	maker	CDS	140424910	140424971	.	+	0	Parent=Lba03g02537
Chr03	maker	CDS	140424525	140424719	.	+	0	Parent=Lba03g02537
Chr03	maker	CDS	140424169	140424441	.	+	0	Parent=Lba03g02537
Chr03	maker	CDS	140423852	140424079	.	+	0	Parent=Lba03g02537
Chr03	maker	mRNA	129062234	129063568	100	+	.	ID=Lba03g01980;Shift=0
Chr03	maker	CDS	129063176	129063568	.	+	0	Parent=Lba03g01980
Chr03	maker	CDS	129062821	129063071	.	+	2	Parent=Lba03g01980
Chr03	maker	CDS	129062234	129062372	.	+	0	Parent=Lba03g01980
Chr03	maker	mRNA	145574032	145594509	100	-	.	ID=Lba03g02891;Shift=0
Chr03	maker	CDS	145574032	145574370	.	-	0	Parent=Lba03g02891
Chr03	maker	CDS	145574718	145574968	.	-	2	Parent=Lba03g02891
Chr03	maker	CDS	145575558	145575689	.	-	2	Parent=Lba03g02891
Chr03	maker	CDS	145592617	145592650	.	-	0	Parent=Lba03g02891
Chr03	maker	CDS	145592809	145593153	.	-	0	Parent=Lba03g02891
Chr03	maker	CDS	145593546	145593796	.	-	2	Parent=Lba03g02891
Chr03	maker	CDS	145594383	145594509	.	-	0	Parent=Lba03g02891
Chr04	maker	mRNA	4292795	4295540	100	+	.	ID=Lba04g00268;Shift=0
Chr04	maker	CDS	4295448	4295540	.	+	0	Parent=Lba04g00268
Chr04	maker	CDS	4295179	4295319	.	+	0	Parent=Lba04g00268
Chr04	maker	CDS	4293707	4294002	.	+	2	Parent=Lba04g00268
Chr04	maker	CDS	4292795	4293125	.	+	0	Parent=Lba04g00268
Chr04	maker	mRNA	31190326	31192861	100	+	.	ID=Lba04g01403;Shift=0
Chr04	maker	CDS	31192487	31192861	.	+	0	Parent=Lba04g01403
Chr04	maker	CDS	31191397	31191638	.	+	2	Parent=Lba04g01403
Chr04	maker	CDS	31190326	31190452	.	+	0	Parent=Lba04g01403
Chr05	maker	mRNA	1006659	1009346	100	-	.	ID=Lba05g00065;Shift=0
Chr05	maker	CDS	1009107	1009346	.	-	0	Parent=Lba05g00065
Chr05	maker	CDS	1008978	1009095	.	-	0	Parent=Lba05g00065
Chr05	maker	CDS	1008004	1008266	.	-	2	Parent=Lba05g00065
Chr05	maker	CDS	1006969	1007162	.	-	0	Parent=Lba05g00065
Chr05	maker	CDS	1006659	1006875	.	-	1	Parent=Lba05g00065
Chr05	maker	mRNA	131602508	131621046	100	+	.	ID=Lba05g02002;Shift=0
Chr05	maker	CDS	131602508	131602627	.	+	0	Parent=Lba05g02002
Chr05	maker	CDS	131602731	131602952	.	+	0	Parent=Lba05g02002
Chr05	maker	CDS	131603545	131603742	.	+	0	Parent=Lba05g02002
Chr05	maker	CDS	131603847	131603908	.	+	0	Parent=Lba05g02002
Chr05	maker	CDS	131604584	131604699	.	+	1	Parent=Lba05g02002
Chr05	maker	CDS	131614452	131614534	.	+	2	Parent=Lba05g02002
Chr05	maker	CDS	131615799	131616189	.	+	0	Parent=Lba05g02002
Chr05	maker	CDS	131616597	131617105	.	+	2	Parent=Lba05g02002
Chr05	maker	CDS	131617474	131617698	.	+	0	Parent=Lba05g02002
Chr05	maker	CDS	131618162	131618223	.	+	0	Parent=Lba05g02002
Chr05	maker	CDS	131618328	131618420	.	+	1	Parent=Lba05g02002
Chr05	maker	CDS	131618503	131618632	.	+	1	Parent=Lba05g02002
Chr05	maker	CDS	131618682	131618753	.	+	0	Parent=Lba05g02002
Chr05	maker	CDS	131619242	131619349	.	+	0	Parent=Lba05g02002
Chr05	maker	CDS	131620576	131621046	.	+	0	Parent=Lba05g02002
Chr06	maker	mRNA	1938697	1941484	100	+	.	ID=Lba06g00111;Shift=0
Chr06	maker	CDS	1938697	1939009	.	+	0	Parent=Lba06g00111
Chr06	maker	CDS	1939886	1940181	.	+	2	Parent=Lba06g00111
Chr06	maker	CDS	1941230	1941484	.	+	0	Parent=Lba06g00111
Chr06	maker	mRNA	135166894	135168492	100	+	.	ID=Lba06g03416;Shift=0
Chr06	maker	CDS	135166894	135166988	.	+	0	Parent=Lba06g03416
Chr06	maker	CDS	135167119	135167197	.	+	1	Parent=Lba06g03416
Chr06	maker	CDS	135167692	135168492	.	+	0	Parent=Lba06g03416
Chr06	maker	mRNA	136120290	136122701	100	+	.	ID=Lba06g03476;Shift=0
Chr06	maker	CDS	136122582	136122701	.	+	0	Parent=Lba06g03476
Chr06	maker	CDS	136121761	136121901	.	+	0	Parent=Lba06g03476
Chr06	maker	CDS	136121360	136121655	.	+	2	Parent=Lba06g03476
Chr06	maker	CDS	136120290	136120587	.	+	0	Parent=Lba06g03476
Chr06	maker	mRNA	112725070	112727626	100	-	.	ID=Lba06g02040;Shift=0
Chr06	maker	CDS	112727302	112727626	.	-	0	Parent=Lba06g02040
Chr06	maker	CDS	112725886	112726181	.	-	2	Parent=Lba06g02040
Chr06	maker	CDS	112725512	112725652	.	-	0	Parent=Lba06g02040
Chr06	maker	CDS	112725070	112725165	.	-	0	Parent=Lba06g02040
Chr07	maker	mRNA	112643989	112647357	100	-	.	ID=Lba07g01359;Shift=0
Chr07	maker	CDS	112643989	112644084	.	-	0	Parent=Lba07g01359
Chr07	maker	CDS	112644210	112644350	.	-	0	Parent=Lba07g01359
Chr07	maker	CDS	112645226	112645521	.	-	2	Parent=Lba07g01359
Chr07	maker	CDS	112647027	112647357	.	-	0	Parent=Lba07g01359
Chr07	maker	mRNA	105702659	105704403	100	+	.	ID=Lba07g01176;Shift=0
Chr07	maker	CDS	105702659	105702785	.	+	0	Parent=Lba07g01176
Chr07	maker	CDS	105703283	105703533	.	+	2	Parent=Lba07g01176
Chr07	maker	CDS	105704035	105704403	.	+	0	Parent=Lba07g01176
Chr07	maker	mRNA	117434645	117436951	100	-	.	ID=Lba07g01497;Shift=0
Chr07	maker	CDS	117436796	117436951	.	-	0	Parent=Lba07g01497
Chr07	maker	CDS	117436140	117436358	.	-	0	Parent=Lba07g01497
Chr07	maker	CDS	117435283	117435489	.	-	0	Parent=Lba07g01497
Chr07	maker	CDS	117435119	117435180	.	-	0	Parent=Lba07g01497
Chr07	maker	CDS	117434645	117434813	.	-	1	Parent=Lba07g01497
Chr08	maker	mRNA	108337219	108338404	100	-	.	ID=Lba08g01139;Shift=0
Chr08	maker	CDS	108338316	108338404	.	-	0	Parent=Lba08g01139
Chr08	maker	CDS	108338143	108338227	.	-	1	Parent=Lba08g01139
Chr08	maker	CDS	108337219	108338022	.	-	0	Parent=Lba08g01139
Chr08	maker	mRNA	123991057	123993541	100	+	.	ID=Lba08g01659;Shift=0
Chr08	maker	CDS	123993428	123993541	.	+	0	Parent=Lba08g01659
Chr08	maker	CDS	123993170	123993310	.	+	0	Parent=Lba08g01659
Chr08	maker	CDS	123991994	123992289	.	+	2	Parent=Lba08g01659
Chr08	maker	CDS	123991057	123991363	.	+	0	Parent=Lba08g01659
Chr08	maker	mRNA	109730801	109733385	100	+	.	ID=Lba08g01171;Shift=0
Chr08	maker	CDS	109733266	109733385	.	+	0	Parent=Lba08g01171
Chr08	maker	CDS	109732889	109733029	.	+	0	Parent=Lba08g01171
Chr08	maker	CDS	109731897	109732192	.	+	2	Parent=Lba08g01171
Chr08	maker	CDS	109730801	109731095	.	+	0	Parent=Lba08g01171
Chr08	maker	mRNA	14742754	14745575	100	+	.	ID=Lba08g00456;Shift=0
Chr08	maker	CDS	14745321	14745575	.	+	0	Parent=Lba08g00456
Chr08	maker	CDS	14744282	14744577	.	+	2	Parent=Lba08g00456
Chr08	maker	CDS	14742754	14743066	.	+	0	Parent=Lba08g00456
Chr09	maker	mRNA	125015066	125019223	100	+	.	ID=Lba09g02427;Shift=0
Chr09	maker	CDS	125019128	125019223	.	+	0	Parent=Lba09g02427
Chr09	maker	CDS	125018344	125018484	.	+	0	Parent=Lba09g02427
Chr09	maker	CDS	125017346	125017641	.	+	2	Parent=Lba09g02427
Chr09	maker	CDS	125016096	125016158	.	+	2	Parent=Lba09g02427
Chr09	maker	CDS	125015066	125015333	.	+	0	Parent=Lba09g02427
Chr09	maker	mRNA	123661181	123668868	100	+	.	ID=Lba09g02372;Shift=0
Chr09	maker	CDS	123668668	123668868	.	+	0	Parent=Lba09g02372
Chr09	maker	CDS	123667069	123667166	.	+	2	Parent=Lba09g02372
Chr09	maker	CDS	123662148	123662252	.	+	2	Parent=Lba09g02372
Chr09	maker	CDS	123661181	123661271	.	+	0	Parent=Lba09g02372
Chr09	maker	mRNA	126280503	126290663	100	-	.	ID=Lba09g02501;Shift=0
Chr09	maker	CDS	126290448	126290663	.	-	0	Parent=Lba09g02501
Chr09	maker	CDS	126285701	126285890	.	-	0	Parent=Lba09g02501
Chr09	maker	CDS	126283775	126283857	.	-	2	Parent=Lba09g02501
Chr09	maker	CDS	126281521	126281940	.	-	0	Parent=Lba09g02501
Chr09	maker	CDS	126281090	126281151	.	-	0	Parent=Lba09g02501
Chr09	maker	CDS	126280503	126280701	.	-	1	Parent=Lba09g02501
Chr10	maker	mRNA	57146429	57149250	100	+	.	ID=Lba10g01287;Shift=0
Chr10	maker	CDS	57146429	57146723	.	+	0	Parent=Lba10g01287
Chr10	maker	CDS	57147691	57147986	.	+	2	Parent=Lba10g01287
Chr10	maker	CDS	57148697	57148837	.	+	0	Parent=Lba10g01287
Chr10	maker	CDS	57149128	57149250	.	+	0	Parent=Lba10g01287
Chr11	maker	mRNA	122054614	122059088	100	+	.	ID=Lba11g02541;Shift=0
Chr11	maker	CDS	122054614	122054742	.	+	0	Parent=Lba11g02541
Chr11	maker	CDS	122055632	122055853	.	+	0	Parent=Lba11g02541
Chr11	maker	CDS	122056725	122056853	.	+	0	Parent=Lba11g02541
Chr11	maker	CDS	122057862	122057923	.	+	0	Parent=Lba11g02541
Chr11	maker	CDS	122058875	122059088	.	+	1	Parent=Lba11g02541
Chr12	maker	mRNA	90427265	90431973	100	-	.	ID=Lba12g01911;Shift=0
Chr12	maker	CDS	90427265	90427390	.	-	0	Parent=Lba12g01911
Chr12	maker	CDS	90427486	90427626	.	-	0	Parent=Lba12g01911
Chr12	maker	CDS	90429482	90429777	.	-	2	Parent=Lba12g01911
Chr12	maker	CDS	90431724	90431973	.	-	0	Parent=Lba12g01911
Chr12	maker	mRNA	80125133	80137960	100	-	.	ID=Lba12g01378;Shift=0
Chr12	maker	CDS	80137790	80137960	.	-	0	Parent=Lba12g01378
Chr12	maker	CDS	80137126	80137347	.	-	0	Parent=Lba12g01378
Chr12	maker	CDS	80135911	80136108	.	-	0	Parent=Lba12g01378
Chr12	maker	CDS	80135495	80135556	.	-	0	Parent=Lba12g01378
Chr12	maker	CDS	80134737	80134928	.	-	1	Parent=Lba12g01378
Chr12	maker	CDS	80128520	80128583	.	-	1	Parent=Lba12g01378
Chr12	maker	CDS	80128417	80128479	.	-	0	Parent=Lba12g01378
Chr12	maker	CDS	80127558	80127747	.	-	0	Parent=Lba12g01378
Chr12	maker	CDS	80127498	80127538	.	-	2	Parent=Lba12g01378
Chr12	maker	CDS	80127218	80127415	.	-	0	Parent=Lba12g01378
Chr12	maker	CDS	80126548	80126725	.	-	0	Parent=Lba12g01378
Chr12	maker	CDS	80125133	80125170	.	-	2	Parent=Lba12g01378
Chr12	maker	mRNA	59256633	59258851	100	-	.	ID=Lba12g00428;Shift=0
Chr12	maker	CDS	59256633	59256840	.	-	1	Parent=Lba12g00428
Chr12	maker	CDS	59257345	59257406	.	-	0	Parent=Lba12g00428
Chr12	maker	CDS	59257518	59257715	.	-	0	Parent=Lba12g00428
Chr12	maker	CDS	59258228	59258452	.	-	0	Parent=Lba12g00428
Chr12	maker	CDS	59258705	59258851	.	-	0	Parent=Lba12g00428
Chr12	maker	mRNA	59266644	59277665	100	-	.	ID=Lba12g00430;Shift=0
Chr12	maker	CDS	59266644	59266760	.	-	0	Parent=Lba12g00430
Chr12	maker	CDS	59266982	59267209	.	-	0	Parent=Lba12g00430
Chr12	maker	CDS	59277567	59277665	.	-	0	Parent=Lba12g00430
Chr12	maker	mRNA	95037127	95039341	100	-	.	ID=Lba12g02217;Shift=0
Chr12	maker	CDS	95037127	95037325	.	-	1	Parent=Lba12g02217
Chr12	maker	CDS	95037402	95037463	.	-	0	Parent=Lba12g02217
Chr12	maker	CDS	95037923	95038120	.	-	0	Parent=Lba12g02217
Chr12	maker	CDS	95038927	95039187	.	-	0	Parent=Lba12g02217
Chr12	maker	CDS	95039225	95039341	.	-	0	Parent=Lba12g02217
