# Supplementary material for: Genome-Wide Identification and Expression Analysis of the Aquaporin Gene Family in Lycium barbarum during Fruit Ripening and Seedling Response to Heat Stress
Source: Curr Issues Mol Biol. 2022 Nov 28;44(12):5933–48. doi: 10.3390/cimb44120404 (PMC9777030; doi:10.3390/cimb44120404)
Supplement: Supplementary file 1 [file cimb-44-00404-s001.zip › gene.fa]

>Lba01g02539	+	
ATGGAGGAAATACCAGTAGTTGATGGAATTCGAGCAACTTCATTGAGGATCAGTGATTGT
CCATCTCCAACACCATCTACTACTACTACTACTGCGACCCGTCAAAAACATTTAAAATGT
TTTATAAGCGTATATTTCGTGCAAAAGGTATACTCCATAAAAATTTTCTTTCTCATATTC
TTTCCAAACTCCTTTAGAAAATTCTTATGATTGCTATCTTGATTGAACCCGAGAATTTTA
TTTGGGTCTCGAGCTTCAAGTGTGTTGATCGTACGTACAGTGTCAAATGAGTGGATTGAG
TCAAATTCAGGGGAGGTACAATAGATTGGATCAATTAATGTCATTTGATCCTCCCAAAGT
TGGTATCAAGTTGTGGAGTTATTTAACATATGGTGATAAAGGGGTGATAAACCAATTTTG
GACTTTTTTGGTTGTTCTTGTTTTTGTTTTCTTGGCAAATCTCTAGCTATAAAATTATTT
TTGATAATGGATCGATAATGGTGAGATTTGAAGTCAGGACTACTATCTGCTCGGATATCA
TGTTGAATTGTGTGATCATATTATCTAAAATCGAAAATATTGTGTAGTATTATTTTACTT
AATTATATCTTCAACATGCAATGGTCGTTTTGAGGCTAGATCGTCTAACTGGGATGAGTA
TGTTACGTCTAATTAATTTGTAATAGTAAATCATGTTGATTTCATAGCTATTAAAAGTAT
GTCAATATATTGCAGTTGATTGCAGAGCTTGTGGGAACGTACATGTTGATATTTGCTGGT
TGTGCTTCTATAGTTTTGAATGTAAACAAGGACAACGTCGTAACACTACCCGGAATCGCA
TCTGTTTGGGGACTTGTTGTCATGGTTTTAATTTACTCTGTTGGTCACGTCTCCGGTGCA
CATTTCAACCCTGCTGTAACAATTGCATTTGCCACTTGCAAAAGATTTCCATGGAACCAG
GTAAGTTATTATTATTACTATTATCGAGTGGTTTAATTGATTATTATTGTTGTTGTTGTT
GTTGTTGTTGTTGTTGTTGTTAAATACTGGATTATATTATTGTGTAGGTTCCAGCTTATA
TTTTGGTTCAAGTAATAGGATCCACTCTTGCTAGTGGATCCCTCCGACTAATATTTACTG
GCAAAGAGGACCAGTTTGTAGGGACAGTTCCAGCAGGAACAAATTTGCAAGCTTTGATAC
TTGAGTTTATAGCCACATTCTACCTCATGTTCGTCATCGTTGGTGTTGCTACTGACGATC
GCGCTGTAAGTCCTATTTCACTAGTTTGCTGATAGTTTAAAATATTTTACACTATCAACA
TAATATAACCACTACATATTTGACATTGATGCAGATGAAACATTTATCTGGGGTTGCAAT
TGGAGCCACCGTTTCACTTGATATATTGTTCTCTGGGTACAGTTCTTGTCATTTCAAGTT
AATGTTCACTTTTGTTCTTATTTTATCCCAAATATGTTGTTTCTAAATGAAAGAAATTTT
CATTTTCCTTTTTCTTCTTCTAGAGTTAGGTAGGAGTATGCAACAAGGTGATTTTTTATT
TGTTTCAACTAAAAGTGGTTGGATGTTATTGAAGATTAAAAACATATGCATTATCTGAAG
GATGATTTTATTGAAACACAGGCCACTAACAGGGGCATCAATGAACCCAGCAAGGAGTTT
GGGACCAGCAATTGTTACAGGTCACTACAAAGGGTTATGGATTTACATTATTGGGCCAAC
TTTGGGGGCCATATTTGGAGCTTGGACTTACAATCTCTTGAGACTCACAAATAAGTCATG
GTATGCATTTATTAATTGTTCATATATTGTTCAAAAGTGTTCAAGAAAATGTTGTTTTCT
TTTATTTTTTTCCTCTGTTCACAACGTAGGCTTTAACTGTCATTGGTTGACTCTTAGGGT
TTATTATCATATGTGTTTGAAGTTTACATGTGGATTGTTTATAAGCAGTGGCTAAGAAAC
CAGTGGCGGATATAGCTTTTGAGCTGCGTGTTCAACTGGACTCAATATTTTTAACACGAA
ACATAAACATATGTGTGAAAAACTATAAGATTTTAACAAACATTAGTTTCTAAACCCATA
ATTTCAAATGTACGTACTATGAGTTTAATGCTAAAAACTTTAAAACTCGAACTATTAAGT
TCAAATCTTGAATCCGTTGATGTCAGAAACTCGCATGATATATTAACCTTGAGCAGATGC
TTTAAATATGACTTCTTCAATTGTTTATCATATGTGTTTGAGGATTAATTTCATGTACGG
TCACTGAACTTTTACTTTTCTTTTGAAGGGGTGAAGCCGCCAAAGAAATTTCAGGTTCAC
AAAAAGTTATAGAAGTGTCATCCAAAGATAAGGTTATATGCAATTGTGGTGAAGGGTGGT
CATGCATTGTCTCCAAGACTGAAGAAGCAGAAGTTGGCAACATCTTCTTTGAATGTGCTG
AAGGTTGCCTTTGTATTGTTGATGAAACTAACACTCTGAATAAGCATGTATATGTATATG
AAAAGACAAAAAGAAGAAAGAGTTACAAAATGTATATTTAA
>Lba01g02704	+	
ATGGCTAAAGACGTAGAAGCAGCAACAGAAGTTTCAGGCAAGGACTACACCGATCCACCA
CCAGCTCCCTTGATTGATTTTGATGAGCTGAAACAATGGTCTTTGTATAGAGCTGCTATT
GCTGAGTTTATTGCCACATTGCTCTTACTTTGCGTAACTGTACTTACTGTCATTGGTTAC
AAACACCAGTCGGACGTTGATGCTAATGGTGATGTATGTGGCGGTGTTGGCATAGTTGGT
ATTGCTTGGGCCTTTGGTGGAATGATCTTTGTTCTTGTTTACTGCACTGCTGGTATCTCT
GGTGAGTCATTCATTCTTACTATATCTACAAAGTCGTTAGCTACAATATTCACTAAAGAA
AAGCTGGAGTTAGCTAATAACTTCGTCGCTAATCAGTTGCTAAATTGCTAGCTGACAGAA
TGTTTTCATATTCCCTTGCTGACGGATTTTGCCGTTTAGCTACAAACTAGTCCGTTACTA
ATTTCAGTTTTTTTAATAGTTGTTAAACGCTGTACGTACACCAAACAATGTATGAAGGGA
CCTGGTTATCCATCAGTTTTCTTATGCAGTGCAGAAAGTAAATGACACAGATTATTTACG
TGAAAAACTCCTTACTCAAGGGATTAAAAACCACGACCTATCTCGTAGGATTTCAAACTC
CACTACACTGAGCAACTTTCAGATTACAACCTATTATAACCTAGGAATTAACCTCTTAAT
TCCTCACCCTTACAATACCTTCATTGTAAGCTACAACTCTTAACTACCCCTAACCAAGCA
CTCAACAGAGTATGACTACCTCAAGCCAAACTGACTAATACACCTTGACTACCTCTAGAA
AAGTATACCACTCAAGAGCTTAAGTAGGTAAACAGCCTACAAACAACTTTTGAGAATTCA
AGCTACCTACACACGGCTTCCTTTTGAGAAGAGTAGGTTTACAAGTTATAGAACAAAGGA
ACAAAAAACTTAACACTTCTAGGACTTAACACATCTTCAGTTGTAGGGAACAGGTCTTTG
GATTAGTTGGAGCTTTGTCTTGAACACACCTTGATAGGTAGAGACTTGCACTCAAGATCT
GAACAATTTTGGGATATTGCAAGAATAATATTTCCCTTAGGATATGTTGTGTATATAAGA
CGAGAGGCAAGGTGAGAGGGACAAGTCATAAACATTGGGCCATTGGTCAACCTGCAGCAA
CTCTGCTGCTGTACCGCTGCATATGCTGCACTGCTACAGTGTCAGCAGTTTTGCAGCTGT
AGAGTTGACTATACGACGCCTAGGGGACCTGATCGAGTACCTGGTCCCTCTAACGACATA
ACTAGTTCCTCAAGTAGGTTTGTCAAATCATCAAAACACGAAGTAGCATAGATTATCAAT
AGTAATTTTAGTTGTGTAATTCTGGTTCCAAAAACATCTTCATTAGAAATCATGACTCAA
AACCGTAATTTTACATATTGGAATTATAGATATCTGTGGCTAACGTTATGTGAAAATGAT
ACAAAGTGTATCAATTTGGAAGAAGAAATAAAACCTCAATCAAACCCAAATTCTCTTATT
AACAGAATTGTGACACTATGAATGCATGTGGTGAGATGGATGCCATTTTTCTATCTTTAA
TCAGGGGTCTCGTGCTTGAAAATAGAGAAATTCTTTGCAGAGCATCCTTTTTGTTTAAAT
GGGTCTTGAGCGATGCGTATCTATATTGTTATATAGTTGGCAAGGGATATTAGATGGTTA
GATTAAAAAACTGTGACTAAAAATCGACACATTTTGCACAAAATATTACGTACGCCATTG
ATCAAGCTTGCTGATTTTTGAGGAATACACTTACACCGAGTGAATTATCTTTAAGGATGG
TGCCGTTAAAGGTAGAAGGAATTTTCTGTGATCGTACTCCAATAGTTTTTACAACATATT
ATCCCATTGTTTCCTTTGCATACTTGTTTAAAGTACTGATATGTGAATAATACAAGAGGA
CACATTAACCCGGCAGTAACATTTGGGCTGTTCTTGGCAAGGAAAGTGTCATTGATCAGG
GCAGTGTTGTACATAGTAGCCCTGTGTTTGGGCGCAACTTGTGGTGTGGGTTTGGTGAAG
GGTTTCCAAACGGCATACTACGACAGATATGGTGGTGGTGCTAATGAAATGGCACCAGGA
CACAACAAGTGTGTTGGATTAGGTGCTGAAATTATTGGTACCTTTGTTTTGTCTACGTTG
TCTTTTCTGCCACTGACCCCAAAAGAAGCGCCAGAGACTCTCATGTCCCCGTAAGTATTC
CATCAAAACAGACTAAACTAGCATATGCTTAAACTTTGTCACCGAAGCAAGAAATAAAAA
TATGAGGCTTTTTGAATTAGTGCAAGCAGTGGCGAGGGCTGGATTTTCATCAAGGAAGTT
CATCGTCTACTAGATATACCTAAAAGAAGTTGACCATATATATACACTTATACGGTCTGA
TTTTTCGGCGATAAACCTACTTCAGCCCCTATGCTAGAAACAAACATTATAAGTAGTTGT
CTACATTATGGTCCCCTTGTATTTCGGGTATGTCTAATTAATATATTCATGAGTAGTTTT
GATCATTTAAGCTTTTAGACTTCTTTAAATATCTAACAAACTCTACTTGTTAGATTTAAG
AAAAGATGTAAAAAAAATTGAGGTTACAACATTGGCAACTACCATTTTTGGCTGCCCCCG
CCCCCGGCTTTGCCCTTGGGGTTTGTCCACCAACCTACCATGTTTATTAGGGCACCTTGA
TAACGATGTAGTCCTAGTAGCCCTTTAGTTATACGATAGATAATCTGATAGTGTAAACAT
TTATTTACTGCCAGTGAATATAAGTAAAACTCAAGCAAGGATGGTAAGTTGATTTTAGCT
TTGTTTATGTGATGTGAAGGTCTTGGCTCCACTTCCCATTGGATTCGCAGTGTTCATGGT
CCACCTAGCCACCATCCCCATCACCGGAACCGGTGTTAATCCTGCAAGGAGTTTTGGAGC
AGCCGTGATCTACAACCAGGACAAGGCATGGGATGAACACTGGATCTTCTGGGTCGGTCC
ATTCATCGGAGCCTTTGCCGCAGCAGTCTACCACCAGTACATCCTCCGAGCAGGTGCCAT
CAAACCTCTTGGTTCCTTCAGGAGCAATACCTAA
>Lba01g02391	-	
ATGCAGCCACGCAGTTATGCCTTTGGGAGGGTGGATGAGGCCACACACCCTGATTCCATT
CGTGCCACCATATCCGAGTTCCTTTCTACCTTGATTTTCGTCTTTGCAGGGGAAGGCTCT
GTTCTTGCTCTTGGTAATTCAATACTAGCTATATTACAATCTAAGTTTGGAAATTTGCAT
TAGAAAGTAGTTGTACTTACTACTATACTATATTAATCTGTTTCATTTTATATGATCCAT
CTCACTAGGTAAGTAATTTAAGAAAAAAAGAGAAGTTTTTGAAACATGTTGAAAGTACAA
TTTCAAAACTTGGGATATATACTAACATGTCAAGATACTCTTCCCGAGAAGAATCTGATC
AACAAAAGAGTAAGTTTAAAGTTAAATCTTCTTTTAAAAGATAAAAGCGGGGCAGAGTTA
CGGTGCCGGAAGGGGTGTATCCTAATCTCATTTGTCAAAAAATTATGGTTAAAATTATAT
TTTATCTATATTTAAGTAGATTTTAAATTCCATCGACTTTTTTATATTTTAATTTTTCTT
AGTCAAAATTCTGTGCAGTAAAGTATCATTTTATTACCACAAAATAATAATAATTAAATT
AGAGAAAGTCAAACAATTAAAAAAAAGGGGGGGGGGGGGGGGGGGGGAAGAACGCCATTT
ACTAATCATGCATGCATTCAAAAAGGTCACTGATTATATATGAATGTATGTGCAGATAAA
TTGTACCCAGATACAGCTTTAGGAGCGTCAAGATTGATAGCCATCGCACTGGCGCATGCA
TTTTCACTGTTTGCAGCTATAGCATCGAGCATGAACGTGTCGGGCGGTCATGTTAACCCA
GCGGTCACCTTTGGTGCTCTTGTGGGTGGCAGAGTTAGCGTCCTTCGTGCCGTCTACTAT
TGGATTGCTCAGCTGCTAGGTGCTGTCGTTGCCTCTGCCTTGTTGAGGCTTGCTACTGAT
GGCTTGGTAAGACAAAGTAGTCACTTGGATATATGTGTTTTGTGCAACGAAAATTAAAAT
TATTCTCTAGAATATCAAGTGTATCATTTTCTAATATTTGGTTGCGATATAGGGAATTTT
TTTTTTACCAAAAGGGTAATGAAATGCTTACTTCCAATAAGTCTGATGGTAGGTTTAAGA
TTACACCATTCAAAAGTTAGTCTGATGGTAGGTTTAAGATTACACCATTCAAAAGTTTCT
ATAGCCAACAAATGTTATGATGTGGTATACATGGTGTCTTAAAGATTACAAGTATCAAAA
ATACAACTTCGTGTCCACTTAAATAAGTTTGCATAGATTGAAGGGGGCCAATACTTTAAT
CCTAATACTGAATTTTCTTATTTAAAACACAATTTGATGTCCCTACGGATGGACACCAAA
CCAGGATTTTTAGTTAATAGATTAAGGATCTGAATTCTTTTCGTTTACTGAGTTCTAAAT
AGATTAATTTTACATATTAAATGAATTTTTTAAGCACATATACAATTTTGAGCCATAGGT
ATATATCCCCCGAACCGTAACTTGCACTGTGGCTCCACCCCTGATGTACTAACATTAGCA
CTAATTATTTTTCCTGGTTCTCTTTTCGCCTCAATCAGCTTTGTTTATTTGATGCAGTTA
TAACTGAAGTATTGTTTATTTTGATTTTCCTAATGAAAGAATCCTACTAGTTGGCACTTG
ACTTACAATTTGATTTTTGATTTTTTTTTGGGGAATTTTATCACAATTTTTTTTTTGGGT
TCAGAGGCCAGTGGGATTCGCAGTAGCATCAGGAGTTGGCAGCGGGAATGCACTTGTGAT
GGAAATAGTGATGACATTTGGGCTGGTCTACACTGTTTATGCAACTGCCATTGATCCAAA
GAGGGGTAGTTTAGGCATTATTGCACCTCTTGCCATTGCTTTCATAGTTGGAGCCAATAT
ACTTGTGGGTGGGCCTTTTGAAGGAGCGTCCATGAATCCAGCAAGGGCTTTTGGGCCTGC
TTTAGTGGGCTGGAGGTGGAGAAACCACTGGATCTACTGGTTGGGCCCATTCATTGGTGC
AGCTATAGCTGGACTTATCTATGAGTTTGGGCTTATACAATCTCATGAAGCTCCGGTCCA
TACTCACCATCAGCCTTTGGCTCCAGAAGATTACTAA
>Lba01g01487	-	
ATGGTGAAGCTTGCCTTTGGTAGCATTGGTGACTCTTTTAGTGTTGGGTCATTAAAGGCC
TACTTAGCTGAGTTTATTGCTACTTTGCTCTTTGTATTTGCTGGGGTTGGATCTGCTATT
GCTTATAGTAAGTTACACTTCTCTAATTAAAACTTTCATACTGATCACATAATCTTTTAA
GGGATCTTTACCTAAATAGCCGCTCAGATTAGCATCCTAGTAGGTATACATAGATTATAC
GCAGCTATATACATATTATGTAGGGATCATACATTCCCCGATTATTTTTAGCTTAAACAA
TTGGGTGAACGGCTATTTAGCTGATTCTTCAAAAAAGTTAAATTGGGTCTAGCACTACAC
AACAAAAGTAGCAAATAATTCCACTAAGCTCCTGTTATACGTGAGTTTTAGAAAAGGACC
CGACCATATTGAAGTTTGTGTTGTACATAATTCTATTTTGCATTTCTGTAAAAGTTATTT
TTACAACTTGAACATGTGACATACTGATCGCATGGAGAAAATATTTGTCAAAATATAACG
TAGTTATTAATTTCTTTTTGCAGATAAGTTGACTTCAGATGCAGCTCTTGACCCAGCTGG
TCTAGTAGCAGTGGCTGTGGCTCATGCATTTGCCTTGTTTGTTGGGGTATCCATGGCAGC
CAATATCTCAGGTGGACATTTGAATCCAGCTGTTACTTTGGGATTGGCTGTTGGTGGAAA
CATCACCATCTTGACTGGAATTTTCTACTGGATTGCCCAATTGCTTGGCTCTACAGTTGC
TTGCCTCCTCCTTAAATTCGTCACTAACGGTTTGGTATGTTGTTGACTATTAGCATACTA
TTAAGCTAAATCCTATTGTTAACTTTAATTAGGTGTTGGACCTCACGTGGTGTTTTTGAC
TAAGCTTATAGATAGGTCAAACTAACTTTTAAACATTTCTACGTGTTTGATAAATATCAA
AAATGTTTATAAATCAAATGTTTATAAGCCAAAAAATGTCAAAAATCATTAGTTGATCAC
CTTTAACTTATTGTGTTACTGCTTATAAGTATTATTAATTTGACCAAGTCTTTTACGATT
TTATCTCTAATATCTTTTGTAATCTCCAAATTACAACAACATACCCAGTGAAATCCCTCA
ATGTGAGGTCTAGGAAGGGTAAAGTGTACGCGGACCTTACCTACGTAACTTTTAATTTTC
TATCTATTCTATTCCTGCCATCCATCCTTTTAATGTAAATATACTTTTGAATTTATATTA
TTCTATAATGTAAATAACTTTAAGGTCATTTTAGGCATTAACAAAAAAAATGTTTATCGG
CACCTTTTCACCGCACACAGTACCTGTTTATTATAAGTTTCATCATTTTTATCCAAACAC
ATAACAACTTATTTATAAAATTAGTTTCAGCATCATAAGTACTTTTCAACATTTAATGTT
TGTCATCTATTTTAAAACAAGTAACCAGAACGGGTTCTGTATTGGATTTTGGCAGGCTGT
TCCAACTCATGGAGTTGCTGCTGGGCTCAGTGGAATTGAGGGAGTGGTAATGGAAATAAT
CATAACCTTTGCACTTGTCTACACTGTTTATGCCACTGCAGCAGACCCCAAAAAGGGCTC
ACTTGGAACCATTGCACCCATGGCAATTGGGTTCATTGTTGGGGCCAACATTTTGGCAGC
TGGCCCATTCAGTGGTGGGTCAATGAACCCAGCTAGATCATTTGGGCCAGCTGTGGTTGC
TGGTGACTTTTCACAGAACTGGATTTACTGGGTTGGCCCACTCATTGGTGGAGGATTGGC
TGGGTTTATTTATGGAGATGTCTTTATTGGATCACACACCCCACTTCCAAACTCAGAAGA
CTATGCTTAA
>Lba01g02017	-	
ATGCCTTGCATAGCTTTTGGACGCTTTGATGATTCATTCAGTTCCGGATCTATTAAGGCT
TATGTAGCTGAATTTATCTCCACCTTGCTTTTCGTTTTCGCTGGAGTTGGTTCTGCCGTT
GCTTACAGTTAGTAACCTTTTTTTTTTTTTAAGTATTTAATTTAGTTACTTATTAATGAA
CTCTAATGGAGTAACTTTGTTTATGTTGAAGTATCTTTTGCAAATAGCTTTAGTAGTACG
TAAAGTTCCTTACGTAACACCCACTTTTAAGTGAAAATGATAACATGCATAGATTAATTA
ACGTATGAATTAATTTTACAGCCATAAATTATAGACAGAGACCGATCTATGATTTGAATT
TTATGGGTTCAAATTCGTAATTCTATCACTGCCATTAAATTTACCTGGTTTGGAATTTTA
TGTGTACAGATTTAGTACTAGATTTTTTTACCACATATACATAGCCTAAGCCAAAATCAA
TGGGTTTAGATGAGCTCATATCTAGTCAGTTGGATACGCCAATTTATAGATAATAGAGAA
TCGAGGGCGGTAAGCAATATTCTGTAATCATTCCAAGTTTTCTAGGCTGTCCATTCTCTT
TGTATGAAAAGTAAGTGTCTTAGGTAAAGCCGTCCATTACTATATCCGTAAGCCTTCCAT
GTATTGCATTCGTTCGTCTAGATAATATTATGTGACAAGCATATAGAGTTTTGATCCCTG
CAAATTATGATAAGTAACATGTTACGACAGGTAAAACAACGTACACTAGTTACTTCTGCA
TTTTAAGTTCGATGGTTATTCCAAATTAACATTGTGTTGAAATGCAGACAAGTTGACAGC
AGGTGCTGCTCTTGATCCTGCCGGGCTAGTAGCAGTTGCGGTTTGCCATGGATTTGCTCT
CTTCGTAGCTGTTTCTATTGGCGCTAACATCTCCGGCGGTCATGTGAACCCTGCTGTTAC
TTTTGGTTTAGCTCTTGGTGGCCAAATCACAGTTCTTACGGGCCTGTTCTACTGGATTGC
TCAACTTTTGGGCTCCATTGTTGCTTGCTACCTTCTCAAATTTGTCACTGGAGGATTGGT
AAGTTAACTAATTCTAGTTCTCAAATTATAGACTTGCATTCGAAAAGATCCTTGTTATTA
GTTTATGTTAGAATATGATATTTATGGTTAAAACAACAATCAATTTTAAGTTATCTTGAT
TATGGATAGGCACATGATATTTGACTTTCTAAGAAAAAGATCATGTTAGTACGTTTATTT
TGATTTGATGCTTTTCTAAGAGTATTTTAGCCTAATCATTGATTTATATGCCAGTATAAG
ATACACACACACTATCTTTTTTCTTTTATTTTGTATGATTATGGCATGTGATAAGGTTAA
ATATAATGGAGAAATAATCGGCCATGATGATTCATATAGTTGACCTTTGGGACTGAACGA
TATACAGTTGTTGAACATGAACTGTATTAAGCCCAATAAAAAACATGGCTGTGATAGGAA
TGATCAACGTAAAAGTAATCAAACTATGACAGACCCTCCCAAATAGCCAGCAGAATAAAT
ACAAGAAAATCAACTCTAAACTAATTTAACATTGAATCATAATTGATCGATTGATTTTAT
ATCTAATTATTTTTCTTCTCTCTCTCAGGTTGTTCCAATTCACGGTGTGGCAGCTGGTGT
AGGAGCTGCTGAAGGAGTTGTGATGGAAATTATTATCACATTTGCATTGGTGTACACAGT
GTATGCTACAGCAGCTGACCCCAAGAAGGGCGCATTGGGTACAATTGCACCCATTGCCAT
TGGTTTCATTGTTGGTGCCAACATCTTGGCTGCAGGCCCATTCTCTGGCGGTTCAATGAA
CCCAGCCCGATCTTTTGGGCCCGCAGTAGCCAGTGGCAACTTTGCTGGCAACTGGATTTA
CTGGGTTGGACCACTCACGGGTGGTGGCTTGGCTGGTCTAATCTACAGCAATGTGTTCAT
GAACGACGACCATGTCCCTCTCTCGAGCGATTTCTAA
>Lba01g02671	+	
ATGCCGATCGACCAAATTGCTATGGGAAGCCATGAGGAATTCCGCAGTCCAGGGGCGCTG
AAAGCAGCCCTGGCGGAGTTCATCAGTACCCTCATCTTCGTTTTCGCAGGTCAGGGTTCT
GGCATGGCTTACAACAAGCTAACCGCTGACGGGGCTGCCAGCCCTGCCGGCCTTATCTCA
GCCTCGATAGCGCATGCTTTCGGGCTTTTCGTGGCTGTTTCCGTTGGTGCTAACATCTCC
GGTGGCCATGTTAACCCTGCCGTTACCTTCGGTGCTTTTGTTGGTGGAAACATCACTATG
TTCCGTGGGATTCTGTACATCGTTGCACAGTTGCTTGGTTCCACTGCTGCCTGTGGCCTT
CTTGAATTCGCCACTGGTGGCTTGGTAAGTACATATTTTACATTAAAAAAAGTACATATT
TACATAAATCTAAAGCGATACGTGGACACTTAGATATATTATCGCCTTTAATTTGGTACA
AGTCGTTTGGTAGCCCCCGGCCGGTTAGGATTAAGTTATTTATTTATTAAAATTTTAATA
AGTAATGCTGTATTTAGTAGTTAGTTATGGGGTGAGTTATTCAAATATAAAATTAGTACG
GTGTTTGATTTGTAATTTAAACACTCGCATAATTATTACAGGTATATTAGGAGGGAAATA
TATTATTTTATGCAGGGCAAAAGGTGAAATAGCTAATACATGAATCACTAAAACATGTAT
AACTAAATCTTTTATAATTAATACCTATATAAAATAATATATAACTTTTCTCGTAATTAA
TTTATGTATTATTAATATTTGTATAACTTTAACCAGCCACGAAAAGACGCCTGAGGGCTT
GAGTTTTAATACTCCATATCTTTTGACTTGTTACACAGTTAGCGTCAGTAGGGGGAGTAT
AGTCATTTACTTTATGCACGTACGTGTGAGATGCAATTTATAGATGTCCAGCAAAACGTA
CACACTTAGCTATGTTATTATTGGACTGTTTTTATTTGTCTCATCATACCATAGCTTTCA
TGACTTGTTGTTAACTGTTAGTGGTCGTTTGGTGCATGGTCAAAATTATTCCGGGATTAT
AATTTCGGAATTAATTTATCTTATATTTTAGGACTATTTTATACCATCTCCTAGATGATA
TAAAATAGTCCCAAGATAAGTGGTATAAGAAGGTATATCTCAGCTTATACCATGAGATGC
ATTTTATATTTTGTTTGGTACAAGGTATAAATTTATCTTTTACTAAATATGATACAAAAA
ATTAGTGCTGGGATATCCCAGCTTATACCATGCACCAAACGACCCCTAAGGGTCCATTTC
CTAAGGGTCCATTTCCTTTGTGCATTAATACGCATCTTAATCTTTTACACAATAGCTCTC
TATGTTCATTTATATGATCACTTCTTTTGGGTCCATTTAAAAATAAATATATTTTTAAAA
TTAAAAATAATTAATTTTACAATTTTTATTACCATACAATATTATGAGATATTTAAAGCT
ACAGATTTTAAGAATTTTAGAGTCACACAAAAATTGTACTTGTTTAAGACTATAAGTTAA
AAAAAAAATCATTTATTTTCATCGTCGATTCAAATAATATCACGTAAACTCACGCAGATG
AAGTACTATTTTACCCAAAAAAAAGTTCTAATACATTCAATAGGAAAAAGGGAAAGTCAA
AGAAAAAAGTATAAGTGGTCAAAGAAAAAAGTATAAGTGAACTCCTAGTTTTTCTTTAGT
ATAAGTGAACTCGGAGGCTTTTTACCTAATTTTTACATCTTTAGCTTGAATAGGCAGGGT
CATTCACCTTCCAAACCTTTTGGATGGTTGAACTGAGATGCAATAAATAAATTTGTTGTT
TTACTTTCTAATCTTAAAACGGATAATCAATGGTAGAAGTATGAGAGAGAAATCGAGAGC
TTTTGCGAATCTTCTGGGAAGTACATCTGTTCAACTTTACTGAAAAGTAGTAAAGGGAAA
ATGCTACAAACATTTTGTTTTCAGTCAAGAAAAAGAAATGTTATGCCCTATTTAAGATTT
ATCCTGTATTACTATATGGAATAAAGTCTTTTTTACCATGGAAATTTTGCCTAGTTTAAA
AAAAAAAAAAAAAAAAAAGAGAGACAGAGTACTAAAATATATTTAGGCTAGCTGTGTGAT
CTATTAGCTAAGTGCTGACTCAATAACAGTAGCATTAGGAGTTTTTTTTTTTTTGGATAT
ACTAGGTGATTATCTATTACCACTGGGTTCATTAGCCATTTGATATATATGCTAGTTTTC
ACTCCTGATTTATTTCATGAAAACCAAGGCAGCTAGTGAAAGTAGAATGTATGCTCTATG
GTCATTTTCACTTATACATTAAACTACTATACCATTAAAATTAAGTATACTTTTTAAATA
GATAAAAGTTGAACTTGTGCCTGGTGTCAAGGTCATCATCGTTGGGAGGTTCTAGTCATT
GTTTGTCTTGTGATTTCTCTGATTAGAGTGTTTGAAATTATTTAGGCTTGTCTAGGACAA
TGACACCAAGGGCTTCTACATATTTTATAATGGGTAAATTTGGAACTCACGGATAGCTAG
AAATCTTTTTATATCTAGTTTGAAAGTGACTTATTTTGTCCTCTCATTATGTAAGATAGT
GATATGATGGTGACTTTATTTAAACCAATATAGATATAGTAAACATTTATTCGGTATTTA
TGAGAGCCAATTTCATTAGCACCTAAGCTTGTTATGTCCGTTAGGTAACAGTCACTTTCT
TCTACATATATTACAAGAATATTCCAATAACTTAATTTGGTAGCATAATCACGTTTATAA
ATTTTTTACCTGTTTTCATAGGTTAACTTAATTTAATGACGTAAATATTTGTATATCATC
AGCATGCAGAATTTAAACCCTTTTAATTTTCGTACTGAGACAATATTAACAATTGTCACG
ATTAAAAATTTATGCAGAGCACTGGGTCATTTGCATTGGGTGCTGATGTATCAGTATGGA
ACGCCCTTGTGTTCGAGATAGTGATGACATTTGGACTTGTTTACACTGTGTATGCAACTG
CTGTTGACCCAAAGAAGGGAGAATTGGGAACAATTGCACCAATTGCCATTGGTTTCATTG
TTGGTGCCAACATTCTAGCTGGTGGGTGCTTTACTGGAGCTTCAATGAACCCTGCTGTTT
CATTTGGACCATCTTTGGTTAGCTGGACTTGGACTCACCAATGGGTTTACTGGGCCGGAC
CCCTTATTGGTGGTGGGCTTGCTGGAGTTATCTATGAATTTGTCTTCATCAACCGCTCTC
ATGAACAACTCGCCAGTGGAGATTTTTAA
>Lba01g01166	-	
ATGGAGCATAGAGAAGAAGATGTTAGAGTGGGTGCTAACAAATACTCAGATAGGCAAGCA
ATTGGTATAGCAGCACAAACTCAAGACAAGGATTACAAGGAACCACCACCAGCTCCCCTG
TTTGAGCCAGGGGAGTTGATGTCATGGTCCTTTTACCGTGCTGGCATTGCTGAGTTTGTG
GCAACTTTCCTTTTCCTTTATATCACTGTTTTAACTGTCATGGGTGTATCCAAATCCGAA
TCCAAATGTTCAACTGTTGGAATTCAAGGCATTGCTTGGGCTTTTGGTGGCATGATCTTT
GCCTTAGTCTACTGTACTGCCGGTATTTCTGGTACATATTTATCATTTTACATGACACTA
TTTTTTCATATTTGTTCAGATTCCTTTTTCTTCTTGTTAAATTTACTTTTCATTTTAAAC
ATTTCATTTAATACGCAATGACATGTTCAAATATACAGATGTGAGAGTTAAAAACCACTG
GTTCTAAAGAAAAATAAACACATGGAGATAGTCAAGGGGATTCAACGTATACTCTCGGCT
ATATAGTAGTGCTTTTTTTCGTCGAAAGGGGTTCGGATGAAACCCCTTCCACCCACTTGG
CTCCACCCCTGATAGGCGGATGTCGCTTTTGGGGGAAGGATTCATTTGAACACACATTTT
TGATACATAATATAATATATACTTTATACGTGAAAACTTACTAAAATTTCAACAAATATT
ATATCTGAACATAAAATTTTAAAAATACAATCAGTTCAATACTGGTGAAAATCTTAAAGG
TTGAATCGTCAACTTTAAATCTCGGACCTGCCTCTAATAGGCCAGTTAAACGGGATCAAT
TCGTCTGTGTACTGAATTGACCAATTGGTTTATGTTGTTGTGCAGGTGGACACATTAACC
CGGCAGTGACATTCGGGTTGTTCTTGGCGCGAAAATTGTCGTTGACAAGGGCAGTGTTCT
ACATGGTGATGCAATGCCTTGGAGCCATCTGTGGTGCTGGTGTTGTCAAAGGTTTCGGGA
AGGCACTTTACGAAACTAAGGGTGGTGGAGCCAATGTTGTAGCTCTTGGTTACACCAAGG
GATCAGGCTTGGGTGCTGAAATAATCGGCACCTTTGTTCTTGTCTACACTGTTTTCTCTG
CCACTGATGCTAAACGTAGTGCCCGAGATTCTCATGTCCCTGTAAGTACTGCTGCTACTA
ATTAGTACTAATAATGTTTTGTGTTCGATATATTGACGTTGAAATTAGTGTTTTTTAATT
GGATTATTCGTCTAATTAATATGCAGATGTTGGCACCATTGCCTATCGGATTTGCGGTGT
TCCTAGTGCACTTGGCTACAATTCCCATCACTGGAACTGGTATTAACCCAGCAAGGAGTC
TTGGAGCAGCCATCATCTATAACAAGGAACCCGCATGGAATGACCACGTAATTACCTACC
TTTCCTTGCTAAATTTCTTTCCTCTTTTGCCTTCATGATTCTCAAAAATACTTATAAAAT
GAATTGGCTTATCTGAAAAGCCTTGTTCTTTTTAAGATCTATCTTGTGTCTAATACTGCA
TGATTCCACTCTGCAAGAACCCCGAATCATTCTGTTGAAGTTCATCCTCTTCATCATTAA
TGATCGCTTGCACTGAAATGACCGGGACAATAGGGAAATTCCCAATTCATTGGGCCTTTC
CATACAATCAAATAGAAAGCCTCAAGGGCGCCATATTCTAGGAACACAACTATGTGATTG
AATAAATCCCCTCCTACGAGTCAAGGGCTTCTTCTCCTTCCCTTCTTCAAACTCCAATTC
ATATATTTCTATTTATTAATAGTGTAAATGAACTTCGATATGATTAGTGCAATTTAACTT
GCTGGGTAAGGTCACTCCAGTTTTTTGGAGTTACTTACCAACTTGGATAGTAACTTCTAA
TTACATTTGAAGTAATGTGATAGTATTTGAAAATTTTATGCTATCAATGTATCAAAGTTA
AATTCAGAACATATAAGTGCTAGCTGGAATTAACAAAGCAAAGAAACAAGAAGAGAGAAG
AGATTGAAGAAATTTTTTCTAACATGTGATTATTTGTGGTTGGTACAGTGGATATTCTGG
GTTGGACCATTCATTGGGGCAGCTCTAGCAGCTATATACCACCAAGTTGTAATCAGGGCA
ATGCCATTCAAGTCCAAGTGA
>Lba03g02537	+	
ATGGACCCTGAAGAAGGTGTGTCAGCCCCTTCAACACCAGCAACACCAGGAACTCCTAGT
TTTCCTCTCTTTGATGGATTAAAGCACGAGAGAAAAAACGGCAATGGCAAAAAATCCCTT
CTTAAGAGCTGTAAATGCTTCAGTGTCGAAGCATGGGCCACGGAAGAAGGAACCTTGCCC
GCTGTTTCATGCATGTTACCTCCTCCTCCTGTCTCCCTAGCCAGAAAGGTGAGAAAATAA
ACACAGCCATATTCAGAATTCAAATTACATCAACATTGAGTTCAGTTGAACCTGTTGATT
ATATACTGTCTTTATAGGCGAATGCAACTGCTGATATGAAGATTGGTTTGTATTATATGT
TTCAGGTGGGAGCAGAGTTTATAGGTACTCTGATACTAATCTTTGCAGGGACAGCCACAC
CAATTGTGAACCAGAAGACACAAGGCTCTGAAACCTTAATTGGACTGGCTGCCTCGAGTG
GGCTGGCTGTAATGATTGTCATTCTGTCAACTGGCCACATCTCTGGAGCCCATCTCAACC
CTGCTCTGACCATTGCTTTTGCTGCTCTCAAGCATTTCCCCTGGAAACATGTACTATTAC
CTGCTCCGTACCACTTAATTCACTTATGGCTCTTGTTTAAGTTGTCGAGTGCGTTAATTT
TACTTTTTGACAGGTTCCTGTGTATATTGGAGCACAAATTATAGCATCATTATGTGCTGC
ATTCACACTAAAGGTGGTTTTGCACCCAATAATGGGTGGTGGAGTCACTGTTCCTTCTGG
TAGTTATGTTCAAGCTTTTGCGTTGGAGTTCATCATCAGCTTTAATCTCATGTTTGTTGT
CACTGCCGTGGCCACCGACACCAGAGCTGTAAGCATTCACTCTCTTCTGGTTTCTCTGCT
CCTACTTGTCAATTGGACAAAAGTTACACATCCTATTTAATTTGTTTCCAGATCCTTATT
AAATAGTGGTTTGTTGCTTTATTCAATCGCAAACTTTACTCACATCCGATATTTACACCG
TTATCTAAGCTAGAGTCGTCTTTCTTGTCAAATTATAGGTGGGAGAGCTTGCTGGAATTG
CAGTAGGAGCCACTGTCATGCTCAACATACTAATAGCTGGGTAATTATCTGCAATTCTTG
CTCTGTTTAACCTGTAGCCATGTGCTGTTCATGTTGCATCTTTTGTACCCTCTCTCGCCA
CCCACCCACCCCCCCTCTTGGAGGATCTATAGTGTTTTCACGCTTTCCCTCCAGTGTGAC
TCGAAACCTGGCCCTAACGATCGTGGGCGGAGGTGCTTTACCAACTGAGCAACCCTCACT
TGCCCATGTTGCATTTAAAGTGTTCATTAAGCTTTTGCGGCTCCTTTAGAGGCAGATCAG
TTACTCCTATGTAACTATCTGAATATTTAAGAGCCAAGACGTTCAATTCCACAGAACCAC
TTTAAAGGTCGGCTTTTTTTCAGCCTAGTGACATACTATCATCTACTAAGTAACAGCAAT
CCTTTTCGGTTTTGGCTAAAAATATAATAGGCTCCTGAGACTGCCTAAAAATCATAATCA
TGAAAAGGTATCATATTACGGCTTTCTTACCCTTTACGGTGCATTGTTTCGCAATGAAAT
GGTGAGGTCATCCGGATCAGGCGCGGAGCTAGCATTTTAATTACGGGTTCGACAGAATTA
GTAGCTTTGGCGCATATCCTGTATTTGTGTTAAAAAATTCACTTAATATGCCTAAATAAT
TTTTCAAGAATCTAATAAGTTCCTTTTTTAGAATCTAGAACCTATAAAATCAAACTTCTA
GCTCCACCTCTTATTCGGATATCTTCATCATAATCAGGTATTCAAAATCAAGTGGTTTCA
CTAATTTGATCAATCTTTGTAGAATGAGACCTATAAGGGGCCATTTTTTTTCTTCATATT
ATGGCTCAAACTCAAGACTTCGGTTAAGGCTTAAGGGTTATGGTGGAAGAGGGAATATCT
CCAATTAGGATTGAGTAGCCATTTATTTCTTTGAGTGCTTTCCATGCTGATGGATAAAGT
CCCCTGAATGAAGATCCATGTACTAAGCTAAAGTGTGTATTTGCCAGCTAAATGGAAGCT
TTAGAAGTTACTTTAGGATAAATTAGACAGCTTACTCCCTTCTTTCTTCTTTATGTGACA
CTTTTGTTTCAAATATAAAATATCTCCACTTAACACCATCTTTTAATAATACCACAACTA
CACACCATACCAACTTTCTCAAACATTAATTTTTTTTATAGTAACTAATAATTCTGAAAA
AATGTTTTCAACAACTATTTCAATATATTTTACACCCCTGCTTATATACATACTGTAGCA
CATAATTTAACTAGTACTAGTAGTTTATATTCTATCCAAACAATTATGAGACATGAAATG
AACAACTATGGGAGCCCAATTCCATAGGAATCACATCTAGACGGTGGATATAGCTTGTGA
AACAAAATAAGTAATAGCCTATTTAACGGTCTTCCTCACGATTGGTATCTCTTGTGTTTT
AGAGAGACAACTGGAGCTTCAATGAATCCAGTAAGAACCCTGGGACCAGCAGTAGCAGCA
GGAAACTACAAAGCCATTTGGATCTACCTCACTGCTCCTATTCTTGGCGCTCTCGTTGGG
GCAGGTGTTTACACTGCTGTCAAACTGCCTGATGAAGACAGCAGTAATCATGCGAAGCCT
TCACTAGAACAGAGTTTCAGAAGGTGATTCATCAGTAACAATATTACACCATGATAATCA
CCTATTTTAGTCGATGTGTGCAGTTTTATGAATGTAAAGCATCTGTAAGGCAAGGGTGGG
TTGAATAAAACAAAATCTTTCCACTCTCTCCAAATGTACAGATTTTGAGCAAGATAAAAC
TTATCAAAGAACGGATAAGAGCAGGATATAATGATGGAGAGAGGAAAGAAAGGAATGAGC
ATTGGTGCCTATGTTTGAGAAGAGCTACTATAGGCAAATTTATGGGATTTGTAGAATTGG
TTAGTTTTTACTGGATTGTATAATAGATTTCTGTATAACATGTGTTTCCGTTCACAGAAC
TAGTGCCATATGAAGTGGAAATTCTTCTTTTTTTCTTCATCTGTCTGATCTTCGAGGGGT
ATGAAGTGCGGCTGAGTGAGTAGTTTCTTGTTCCATGCTTTTTCTCCTACATCATTTCAG
TGCGCGGCTCTCTTCTTCAAAATTCCAGCCATGGTAAATAATTAGGAAGCCAGCTAAATT
GCGCTGCAACAGATCCAAAATATGACAGAATAGTTTATCCATGAGACTACCAAAATAGAA
AGAAGTATTGTTCATTCATAAAGTATTGCCAAATTGGCACAGGGGAATTCAACTTATTAT
CATATTAAAAAAAAATTGTTTCTGCATTCAGAGAGCTGCTTTCTGTGTTGAGTTCAACCT
GGCATGAAACTGTTACCTCTGTTTGTACACTGCTGATTTAACTATTAATTTTTACCAACA
ACACTTCTTTTTTTTTCTTTTTTTTTTCTCCCTTTCATAAGCATGTTTCAGTATTGATCA
TTTACCTCAGAGATCTCTGAGATTACTACATATAATAACAAGGTGATGTGCAGCAAAGAA
AACAGATCAGAAGTTGGAGGCTGGCAAATAAATTTGTCCAATCTTATTCTACTAAGATCT
TCACATATTCAATAACTTTCAATTTTCAATTATCTTGGTCATCCAAGAAAGAAGGATGAT
TTACTTGGTATGTCACTGGACTGCTAAATCCATGTAAAAGCAAATTCAACTGCTCCCTCT
GTCCCAAAATAAGTGTCACCTTATGTTACCTTTATCAAAAAAAATCAAAAAAAAAAAAAA
AAAGTGTCACCTTAGCAAAAAAAAAAAAAATTATCCCAAAATAAGTGTCACCTTAAGAAT
TCAAGACAAAAATTGACAAGTGTTTTCGACTTTGCCCTTAGCATTAAAGAAGCATTTCTC
TTTAATATTGCTCAATTTTCAAAAAACATCTAATAAATAGAGGTAGTTTAGTAAACTCGC
CATTATATTTATAGATTTCTTAATGGTCGTGCTTTTTGCTAAGATGACACTTATTTTGGG
ATGGAGGGAATATTTTTTAAAAGAGGTACTATAAAAATAAAAGTCCAAAATCTGCTTTCG
TTAGTAGATTTGGCTCTTAAGCTTAGGACAAACAATACAGCAGAAACAAGATCCAAAGTC
CTAATGACAACTATTCTACCGAGGGTGATGTGCATATAATTAATTCATCAATGAAATGAA
AATTAGATAAAAACATGATCTCAAACTTGAAAGAAAAATCAATTATTGAAGACATAAGAT
TTAGAGTGAAATGGCATCCAATTGTGAAAGCAATTTACATGCAATGTATGTTTCTATAGG
AGCTGCTCCCAAGAGCAATGTACTCATGAAGATCCTAACAGAGAAAAACAAAAACAATTC
ACGTAATGCTTGCAAGGCTTGCCCTGGTGCTCAGTCTACTGCTGCAATAAAAAATTTCAA
CTTCACTTCAAATTCTATTTTTATTTTTACAAATATCAACCAATCTATATGTCCAAACAC
CTGCTACGTAGCTGGAGCAAAATAGTCAGCTGCATGATTGTATGGTACAGGATCTTGTGT
TAATTAATAACAAGATCAAGTGGGAAACAGGAAATACATGACTGATGTCTAGAGTTCAAA
TGCTTCGACCCTTTAAATTCCAAATGCAAAGGTTTGTGATTGGCGCCCCACTTTTTCCAC
TTGCAAATCCCACTTCCCTTTTCAATATCCACTAACTTTCTCTCATCTCTTGGGATTATC
CAAGTCAAACATTCTTAATGGCTGATGATGCAATTAGCACTATATATAAATAGTATTCAT
TGGAGGCTCACTGTGATCACTAGTCACAAGGACAAAGGAGCTAGAGTTAACTCAAACTTG
TCTAGCTGTTATTTGTACTTGTTTTTCCAGTTACTAATAATAGCATGGACCCTGAAGAAG
GTGTGTCAGCCCCTTCAGAACCAGAAAATCCAGGAGCTCCCCGTGTTCCTCTCTTTGATA
GTTTCAATCATGAGAGAAAAAAGGGCATAAAATCCTTTCTCAAGAGCTGCAAATGCTTCG
GTATGGAAGCATGGGCCTCGGAAGATGGAACCTTGCCGGCTGTTTCATGCACGTTACCTC
CTGCTCCTGTCTCCCTAGCTAGAAAGGTGAGAAAACAAACAGAGATAGATTCAGGATTTG
AAATTATATTAACTAGTGAAATTACAGGTTATTTAAAATTTAGTGATTTTTAACATATCG
GAGTGTGTAATTTCTTTTGTCGAAAACATCGAGTTCAGTTGAATTCATTGATTATATACT
ACATAAGCCTCTATATGCAAATGCAACTACTAATATGAAGAGGGGAATCTAAGTAGTTCA
GTTAGTTAGCAGGGTTCTTTTCCCACCTTGTAATCCCATCCGCCTATCTGTTAATAAAAA
AAAATACTGATATGACGATTGGTTTATTTGTGTCTCAGGTGGGAGCAGAGTTTATAGGTA
CTCTAATACTAATATTTTCTGGGACAGCCACAGCCATAATGAACCAGAAGAAACAAGGCT
CTGAATCTTTAATTGGACTGGCAGCCTCAACAGGGCTCGCTGTAATGATTGTTATTCTGT
CAACTGGTCACATCTCTGGTGCCCATCTCAACCCGGCTGTGACCATTTCTTTCGCTGCTC
TCAAGCATTTCCCCTGGAAACATGTATTGACTGACTATAAACTCTGTTTTATTAGTACCA
CTCAACTTATGGTTCTTGTTTATGTCGTTAGGTGCTTTTAATCTTTATGTTATACAGGTT
CCTGTGTACATTGGAGCACAAATTATAGCATCATTATGTGCTGCATTCACACTCAAAGTA
GTTTTGCACCCAATAATGAGTGGTGGAGTCACTGTTCCTTCTGGTAGTTATGTTCAAGCT
TTTGCTTTGGAGTTCATCATCAGCTTTAATCTCATGTTTGTTGTCACTGCAGCGGCTACC
GATACTAGAGCTGTAAGCATTTACTCTCTGGTTTCTTTGTTCTATGCTTGGCTACTTCGT
CCGTTGGACAAAAATCACATACAACAACAACAACAACAACAACCCAGTGAAATCCCACAA
CGTGGGGTCTGGGGAGGGTAGAGTGTACGCAGACCTTACTCCTATCAAGGTAGGACGGCT
GTTTCCGAAAGACCCTCGGCTCAATAAAAAGCATAAAAAGAGGTCAGATAAGGCTAAGAA
ATCCAAAGCGATATGGAAATGCAAATAACGAAAGCGACACAAATAAATAACAAAAATCAC
ATACCAATGCCTATTTAATTTGTGTCTAGATCCTTATTAAATAGTAGTAGTCACTTCTTT
TTTGGTCTAACTCACTTCCTTTTTTCTGTGTGAGTTTCGGAAATATCCCCATTCATAGGT
CCGAGATCTACATCTAGTTGTGAGATTATCTAAGCGAAAAAGTTACTCGCATCACCATTA
TCGTCTTTCTTGGCAAACTCCAGGTGGGAAAGCATGCAGGAATTGCAGTAGGAGCCACTG
TCATGCTCAACATACTAATTGCCGGGTAATTATCTGCAACTCTTGCTCTGTTTAAGCTTA
GCATGTCCCGTTAATTTTGCATCTTAAGTGTGTTCATTGAGTTTTTGCTGCTCCTAGTAC
AATTTGGTGAAGAGACTCCATGTATTTATCTGCATATTTACGAGTCAAGATGTTCAACCT
CATGAACAATTTAAACGCCGGCCTTCTCACGGGCACAGCCTAGTGACATACTATCATTTG
AAAAAACAAGTAACAACAATCACATTTTTCGTTTTCGTTTGGCTACTCATAGAGTCTCCT
GAGTTATGGAATGCCTAAAAATGATGAAGTGGTATCGTCATAGAGCTTTCTACCCCTTTA
GGGTGGCCACTATTATGCGATGATATCTTCATCATATATCAGGTATTTAAGATTAAGTGG
TCTGACTAATCTAAATTTGTGTCGTGTAAGACCCATTAAGGGGAATGTTGGGTGAGAAAT
TATATCCTCACACCACACTCTTTTATTGCAAAGAGAAGATCTTCAATCAGGATTGAGTAG
CCATTTATTTCTTTGACCGCTTTTCATGTTGATGGACAAAGTCCCACTGGATGAAGATCC
ATGTACTTGGTAACGGGTCTGTTCGTGCTTAATGGACGCTTTATTAGTTACTTTAGGACT
TTGGTGCATAAAGTAGACAGCTTACTTGAATAAAATACTCCCTCTTTTCCTATATACGTC
ACACTTTATTAAAAAAAATATCTCCACTTAAAACCATTTTCTAGTAATATTAACTTTTCC
AACTTTCTCAAGCACTAGAAACAATTTATAATTAATAATTCTTAAAACATCTTTTCAACA
ATTATTTCAATATATTTACACCGCCCCTACATATGTACTATAACACAATTTAAACTAGTA
TAGTTTATACCTGTTCAAACAATGATTTGACATAAAAGTGAATGAACTATGAAGTAGTAC
ATACAGAAAAAAGAAGTAATGACAGCCCAATTCCACAGGAATGACTACGTAGCTTGTGAA
GAAAATAATAGCCCATTTAACTGTCTTCCTCACAATTTGTATTTTCTTGGCTTTAGGGAG
ACAAGTGGGGCTTCAATGAATCCAGTGAGAACCCTGGGACCAGCAGTAGCAGTAGGAAAC
TATAAAGCCATTTGGGTCTACCTGACTGCTCCGTTTCTTGGCGCTCTCACTGGGGCAGGT
GTTTACTCTGCAGTCAAACTGCCTGATGAAGATGGCAATAATCATGCGAAGCCTTCACCC
GAACATAGTTTCAGAAGGTGA
>Lba03g00306	-	
ATGGGTAAAGACATCGAAGTTGGTACTGAATATGCACCAAAAGACTATCAAGACCCTCCA
CCAGCACCCTTAATAGACCCTGAAGAACTAGGAAAATGGTCATTTTACAGAGCCATAATT
GCTGAATTCATAGCCACTTTGTTATTTCTCTACATCACTGTCCTTACTGTAATTGGCTAC
AAGAGCCAAAGTGACATTGACCATAATGGTGATCAATGTGGTGGTGTTGGCATTCTTGGA
ATTGCTTGGGCTTTCGGGGGCATGATTTTCGTACTTGTTTACTGCACTGCTGGTATTTCT
GGCGGACACATTAACCCTGCTGTAACTTTCGGGCTTTTCTTGGCCCGAAAAGTGTCGTTG
GTTCGGGCTGTTATGTACATTGTGGCTCAGTGTTTAGGAGCCATTTGTGGTTGTGGGTTG
GTTAAGGCTTTTCAAAAAGCTTATTATGTTAAGTATGGTGGTGGTGCTAATATGTTGAAT
GATGGATATAGCACGGGTACTGGTTTGGGCGCTGAGATTATTGGCACTTTTGTTCTTGTT
TACACTGTTTTTGCTGCTACTGATCCTAAGAGGAATGCCAGAGACTCTCATGTTCCTGTA
AGTATAATTTTGGGGCTATAGTACGTAAAGTTTAATAACTTTAATGAGACAAAAAATAAT
TTTATGACTTTTTCGATATATTAGTAAAGTTTGAAATTAAACCCCCGATTCTGATATTTT
AAATTGATTGATTGAAGGTATTGGCACCACTTCCAATTGGATTTGCGGTGTTTATGGTTC
ACTTGGCAACAATACCTGTTACTGGAACTGGTATTAACCCTGCTAGGAGTTTTGGGGCTG
CTGTTATTTATGGCAGTGACAAAGCCTGGGATGACCAAGTAAGTAAATTACATTTTCTTT
TAAAAAGCATGTCTTCTTATGATTTATTATTTTTTTTTTTTTTAATTTCTGAAATACTAT
ATTTTGGGTGATTAATTAATATGTGGGTGTTAATCGTGACAGTGGATATTTTGGGTTGGT
CCCTTTATTGGAGCTGCAATTGCTGCATTTTACCACCAGTTTATATTGAGAGCTGGAGCT
GTTAAAGCTCTTGGTTCATTCAGGAGCAATGCCTAA
>Lba03g01262	-	
ATGAAATCACCATTAATGGCCACACTTGCTTCCCGCTTGCAACACTCTGTCACTCCCAAT
GCCCTCCGATCATATGTAGCTGAGTTTCTCTCCACTTTCTTTTTCGTCTTCGCTGCTGCC
GGCGCCACCATGTCTACCCGTGAGTTCTTGATCTTTCTCTTATTCAAGAAAACAAATTTT
ATCATCAAGACTACATTTTACGTAGTAAAATATTGTAAATTACCACAATTATAGTCAGAC
GCGGAGCCAGGATTTGAAGCTAGTGGATTTGGGATTCTAATTCGTTTAAGTTACTGAGTC
TTAAAGTAGCAATTTATACATATTAAATGAGTTTTTCAAGACAAATACAAATTTTGAACC
AACGTTACTGCAAGTCTTATGCTAACTCCGCCCCTGATCATAGTAGTGTATGATGGCATT
TCTGACTTGTTAATTAAAGTGAAATGGTGCTCTTAAGTGTTGTATAACTTATATAATGTG
ATTTTACAGGGAAAATGATGCCTGATGCGACATCAGATCCATCTAGTCTAGTGGCAGTTG
CAGTAGCAAATGCATTTGCGTTGTTCGTGGCAGTGTATATATCAGCCAATATATCCGGAG
GCCATGTGAATCCGGCTGTGACGTTCGGCATGGCTATTGGAGGCCATATAAGTATTCCCA
TGTCTATATTCTACTGGATTTCTCAGATGCTTGGGTCTGTCATGGCTTGTCTTCTTCTCA
AATTCACTAACCAGGTTAGTTATTTTGAATATATATAGCTTTCGGTTTTAAGAAATTTCC
ATGCTTGTGGTCCTTTTTACATGTTAAATATCCCACATTTGTTGAGGAAATATATTGTTG
TCTCCTTATATGATCTTGCGCATTTCCCAACTATGAGTTCACTTTTGCAATTGAGTTTGG
TTTGAAATTCGTTTGCTTAATTAACACGTTCCTCTCAGTGCCAATTTGCCAAAAGAATTT
CATTGCAAAGACTTTCCCTTTACTTGTGTTGCAAATTTTAGTTACGTAGCAACGCTAAGT
TCTAGCAACATACTAGAATAGCCTTATCTCTAGATCTTGCCAAATGAAATAAACTAGAGA
ATTTTCAGTTTCACGTTCTATAATTTCCTGAATCCAATGATCAACATCTTGAATCTGAAC
TCATTCTTCTATAATAATTTGCTGATTATGGTACACGCTGATTTTCTCTTTTTGTAATAA
TTGCAGCAAATTCCAACACATGGAATTCCTCAAGACATGACTGGTTTTGGAGGAGCAGTA
CTCGAAGGCGTAATGACATTTGGTTTAGTGTACACAGTTTATGCAGCTGCTGATCCTAGA
CGTTGCATCCACGCAGCAATAGGGCCATTGGCAGTTGGCCTTATTGTTGGAGCAAATGTC
ATGGCTTCAGGCCCATTTACTGGGGGATCAATGAACCCTGCTTACTCATTTGGCTCTGCT
GTTGTCAAAGGCAGCTTCAAGAATCAAGCAGTGTACTGGATTGGACCTTTCATTGGTGCA
GCCATAGCTGGGCTTGTGTATGATAATGTGGTTTTCCCTGCACAAGTGACTGAGTCTTTG
ATGGGAATAGGTGGTGGGATTACTGTTGTTTAA
>Lba03g02891	-	
ATGCCTGCCATAGCTTTTGGAAGTGTTGGTGATTCATTCAGCGTAGGGTCTATTAAGGCC
TATCTTGCTGAATTCATCTCCACCTTGCTCTTTGTCTTCGCCGGAGTTGGTTCTGCCATT
GCTTACAGTTAATAATTCTTCCGATATCCTCTTCACATTGTTTTTTATATGTGATTACTA
CGTAGGTCGAATTTAAAGCGGGTTCTACGGTTTCTAACTTGATTTTATTACTTTCGATTC
AAATTATACGACATATACATATAGAAAGAACATATAAAATGCATCGTGCACATAACAGGA
TTGTGTTCATTTTGAATCCACAGACTTTAGATCTTAGATTTGCATATATATGATGTTAGT
GATCTATATATAGTCATGCACAGAGGCGGTTCAATGATTTTAGGTTTATGGGTTAGAATA
AAGATTTCTCAATACAAATACAGATCTACCGTAACCCTTTTTTTCTTATTGTATTCTTAA
TAGACCAGTTATACGTATTCAGTAAATTTCTCAATACAAATACATAATTTTGTCGAACTG
ATCATAGCTTTTATGGTAGATCTACTCCTGGTCATGCATGAACTATGGATGAAATATGAA
TGATAATGTTCATGGCCATGCAAGCTATATGTACATGGAGTGACAAAGCCTTTTTTTTTT
TTTTGTGCATTTTCACTATGGAAGATTCTAAATTTGGTATTGTTTGGATGCAGACAAGTT
GACAACAGATGCTGCTCTTGATCCTGCTGGGCTCGTAGCAATTGCAGTTTGCCATGGATT
TGCTCTATTCGTGGCCGTGTCCATTGCCGCTAATATCTCTGGTGGTCATGTCAACCCTGC
TGTCACCTTCGGATTGGCCCTCGGCGGCCAAATTACCCTTCTTACTGGCCTCTTCTACAC
TATTGCTCAACTTTTGGGCTCCATTTTAGCTTGCCTCCTCCTCAAATTTGTCACCGGAGG
ATTGGTAAGCCCCACGAGAAACACTATATTAAATTATATAAAAGATACCCAATTACAGAT
AATTATCCATAAAGTGGAATTATTAACCAGAAAAATATAGCAAGTTAACTATTACATAAA
ATTTCTTAGCGTATACTATAAGCTAAATCCTTCTCGAATACAAAATTTTGAAGAAAAGCA
CCTAGTCATGTTACGTCTCAATTATGTAACAATTTTGTTTCAGATCTAACTTATATACAC
TCTTAATGTAAAAATAGTTATGCCATCAAACTAACATCAACCTAGTTTACTCTTTAGATT
ATTAATCTCACTTTTTAAGTCAGTCACATATAATATTTTGTTAATTTTAGTTCTTAGATG
TGACTTCTAATACGTTCTTCTTTTATTTTTACTCAGGCTGTTCCAACCCACAGTGTGTCA
GCTGGAGTGGGATCCATTGAAGGAGTTGTCATGGAAATTATTATCACTTTTGCTTTGGTA
TACACAGTATACGCAACAGCAGCCGACCCAAAGAAGGGCTCATTGGGTACAATTGCACCC
ATTGCCATTGGTTTCATCGTTGGTGCCAACATCTTGGCTGCGGGCCCATTCTCCGGTGGA
TCAATGAACCCAGCCCGCTCATTTGGGCCTGCAGTTGCTGCTGGCAACTTCGCTGACAAC
TGGATCTACTGGGTTGGCCCACTCACCGGTGGTGGTTTGGCTGGTCTTATTTACAGCAAT
GTGTTCATGCAACATGAGCATGTCCCTCTCGCCAGCGATTTCTAAATTAAAATTGTTTGA
GTTTGATTATGCTGGAAAGCCCATTTGAATATCCTAAAAAGGGAAGAAAAAGCATTATCT
TTTGTTGTTTCTTTCTTTTTGTTTCTTTGTTTTTTTCAATTGTCTTTTTCTTTTTCTAGC
TCTTGGTTTGCAGCTGTACATCCATTATCTTTGGTGAAATGTTCTTGTGATGAGGCTCGA
ATTTGGTGAAATCGCAATCTTTCATTGATATCTACTAGCCTTTTATCTTTTTGTAATGAG
TTTAAGTTATATTGACTGTTAGGGTAAAAATTATTTGCACTGTCAAATCACCTAAAGAAT
ATTTATAAAAAAATCTTTTTAAAATATGAGATTTATAATTTTGTACGTTAATTGCCTAGT
GTAATAGGTAAAAGTGACATATTGATATAAATGTTTCTTACATATATATGTAACACCTCG
TACCTTTAACTTAAGCTTTGACCATGATCCTAGACTTAGAAAATCAGATAAAGAATGTAG
CAATTGAAATTTCCTCTTCAGTTGTAAGATGGTGATTTATGCCCATGAACTGTGATCGTA
TTTCAGTATACGGCCCGTATTTCAAGTCGTAAACTGGTACCAAAGATTTCTGAGCATTCT
GGAATTTGACATTTGGAGGCTACATTGTTAAAAACGGATCGCATTTCAAAATATGGCCCG
TATTTAAAAACGTATTTGGAATTTGGGAAAACTTCCTTGATGAAAGTTATAGAGCTTTGA
AATACCTTTCCAACGGTATATTATGGGAGTCAAACGGACATCTGTGCAAAGAGTTATGGC
CATTTTACTGAAGAGACGCAGTGCAGTCCATACGGAATACGGCCCGTATTTCAAAATACG
GCCAGTATTTTGCTGGACGTAAAATTTAATTTTTCCAGAATAGTATATATTCGTCCATAT
CAGTTCAAATCATTATTTTTCATTCCTTCAAGTCCTAGAACGACCTCCTACCCTCCTCCA
TCATCAAGAACACTAAGGTAAGCCTACTCTAATTATTTCAACTCAATTCTAACATATACT
CTAATAATTTAAACAAGAAATCATCATTCCTAAACTAGGATTTTCAAGAAAACCCATCTC
AAGGTTCAAGAATTCAAGATTTTGGAAATCTTCTTCAAAGCTCAAGTCTTTAATTCAAGT
TTTGGAGCGACTAAGGTATGTAGAGTTATTATCTACGTGTGGGAACATCATTGTTCTTCC
CCACGTCTCATAATCCATAAATTATGATTCTTTACGAAAACTAGGGTTTCTATACCATGC
TCATGATAACCCTAGGTCCATGTCCATGATTATATTATGTATGAATTGTTATAATTCCAT
CATTGAGTTCTTAATATTTCTTTATGATTATTAAGAATCTGTTCGTAATCTATGAAAAAT
CCATATATCTCATTCCATTGGTTCATGCATGCTAGTTTATGATATATTATGCTATTTTCA
AGAAAATACTATACATGTTTTACAAGTTCATGCAAGCAAGCTATAATTTATGATATCCAT
GTACAAGCAAGTTATATTCATGAAAACCATGGGCAGCAAGTGCCACTTATTTTACATGTT
CATGATTTTGGAGTTGCTTTAATTACTGAGGAAGACTTCAGATAGCCTGAAACTACGTAG
CCACCGTAGGATGAGGATCGCTCCACCCATGTCCCGGACGATCTCTCATAATGACTGGAT
CCTTTCATATTTTATTAAATCTCATGTTCCCTGGCAAGGACTGAGTGTTCTGCTGGCGGG
ACACAAGCACCAGACCATGGATCGGTTATAAGTTATTGCTCTCCCTACTTATGATATTTT
TACCATGTTATATATATATATATATATATATATGTATTCATGTTCATGACAAGGTTTCAG
TTCCTATCATTATTATTTCATGTCCCATGTTATTTCATTCAGTTACTTTACATACCAGTA
CATTCAAAGTGCTGACGTCCCCTTTCTATTTGTCACGACACAATTTAGGACCATGACCGG
CACTAAGGGGTAGGGATTCCCAAAGCAAGCCTTAACGGGAATTCACAGAAAATTGGGCAA
AGTTTCCCCTATTTTTATGACTATCCAAAATTTCCCTGTCTCAAAATCAATAATAGAAAT
AACTAATCTCAACCAAACTAACAACAAGCATCCACAATCAACCCATTTTCAACGTAATAA
TACTAAAACATCTCTGAAATATGAGAAAAACGTCTAATACTAGTCACTAGTCTATAATAA
TAAAAGAATACTCATGGGACAAATCAAATGACTTTGGAGAAACTCTAAGAGCTCAAAGAA
AAGATCATAACATATGAATAGACTCTTCGCCCACGCGAACAAGTGCGGGGCTCAGTGGAA
ACTTTCAACTCGTGTTCTAAATAACGAAATTCTCACCACTGTCACCTGCGGTATCTGGAA
AAAAAATAGCGAGGAGTGAGACGCTTGCTCAGTGAGTAATAACACTTAACCACAACCATT
TTAGTGGGAACAAGTCGAAAAACATGCTTATATAATATTCATAAAATATCATGAAATAAA
TGCCCATTCAGAAACAGTAGCAATAGCCAATCTTGTTTGTTTTCATGTAAGCAGTAATCA
TTTAACAATTCAGTAATAAACTCTGTAAACACTGTCATATCAACTCTTATACCTGGGAGG
TTTCGAAGAAAGGATCATGTAATCTGTATCATGTGGACCCCTTCGTAAAAGGAGTCAAAT
ATAACTGTAGGTCCCTACTCGAGGGAAAATTGTACATGTATGCTAGTTCTACCTTCCCAC
TAGCGAGGGCTGTAACTGTAATCTATAAATACAAGGTGCACCAGGCCTAACGAACCCGCC
GTTAGCTACGGGATCCTTCAAAGTCTCCTCCTATTAATACTTTTCTTTGTAAACAGTAAA
TACTCATATGAAAGCATTTTCAAAATAATACAGGGCATTTTAATTCTTATCAAATCATGT
AATTTCATTTCGGTAACGGTAATCATATCTCCAGTAACAATAAAACATGTCTAGTAATAA
TGAGAACATTTTAAATAACCGTAAATATCTCAAGTAACGGTGAAAACATTCAGAATAACT
ATAAACATCTCAAGTAACGGTAAAACATATCTAGTAACGGTGAAAACATTTGGAATAACC
TGTAAACACCTCAAGTAAACTGTTTGGTACCATATCAAGTAAAGGACTTGTCCCACATGC
AATTTCAAAGCATCGGTAACACATCTTAATTTCAAAATCATGTATAAACCATGCAGGTTA
TGAAAATACAAATTGTGGTAAGATTACTACTCACTGTACTCGTGTTGAAATACTAAACTC
GTCAACTCGAGCAACTCGTACGACTTCTTCAACTACCTATATTTTTACAAAACAAACCTA
TATATCAACTCATGAATTGCCAACATAACTGGTCCAATCTTATCACCTTTTATTAATTTT
CATTCCTCTGGAATATGATCTTAAATTTCATGTTAATCAATTAGTAGTACTTAAATGGGA
AAAAAAGGCACATCTTATTCTCTGTTTGCTCTTATACTTGGATTGATAACACCATATGTA
GAGGGCATAAAGAATTATAATTGATTGAAACCAAGTAGAGCAGAACTATTGTCCTCACAT
AATCCTTTATAAGCAGTGCTAACTTACACTAGAGTGCTTCTATAAATTAAGTTCAGAAAT
TTACCTTTATCTTCTCCTACTCTCTTCAATTATTTATCTATGCCTTGAATTACCTTCGTG
CTGCTTCACTAGAACGAGAGGCAGAAACTCACGTCCCCTATTTCTTTCTTTGTTTGCAAA
CGTGGCTGACCAAACTTCAACTTAAATCTCTTCACATTGTGCCCTTATTTTTCCTTGTAA
AATTTACTTGGCATAGTTTATATTATTACCTATTTATGGAACATAACTAAACTTTACAAT
AATTATATTTAGTAGCTAAAATATAACATATTTACTTCCTATAGCTATCACTTTTTTACC
ACTAATCTGATAACTTCCCACACCCCTAAATTTAAGCAAAAAAAAAAAAGGTCCCTCTCT
CCTATCCCCCTAAATACACGCCATTATGCCCAATATCCTTTAATTTCCTCCAAATTCAAA
TCAGTTTTACAATAGTTCAACTTCCTTGTTTATCTCTAATTAAGTACTCATTAATTTTAC
TCATAATTCAAATCTAATTCCCCAAAAAGGTAAGATTCTATACTGATTTTTTACGTTTCA
CCATGTATTTAACCTATTTTTTTATTTTTTATTTTCGTTTGAATCAGCAATGCAACTCTA
AATAATTAATTATCACTGTTTGTTCTTGGTTGTTTTTCATATATATTTTGGCTATATTTT
AATTGTATTTTGATTATTATGTTCAATATTACTTATTCTGATTTCTGTTGACTATATTTC
AGATATATTTTTCATATATTTTGACTATATTTAGAAAAAATTCAGAAAAAAAAATAAGTT
GCAGTGAAAACGTTGTTACCTCAATTATGAACTCAATTATGACTATATTTTGGATATATT
TTAATTGTATTTTGATTATTATGTTCAATATTACTTATTTTGGTTTCTGTTGACTATATT
TCAGATATATTTTTCATATATTTTGACTATATTTTTCAAAATTTCAGAAAAAAAAAAAAA
AAAAGTTGCAGTGAAAATGCTACCTCAATTATGAACTCAACCTGAATTCAATATTTCAAC
AGATGAATTCAAATATATATATTCGTCGTTTAAAATGAACTCTGTTCACTAGTTTGATAT
TGTTATTTTTCAAAGTTTTTTGATGAACTAGTTTTTTAACCTTTTTTTTTTTGGTTAAAA
ATATGAATGTACTTTTTGAATTCAATTTTTTTTTTTTTGAATTTGTTAGCTGTTTGAATG
AGATATGAGATCAGATATGGAATGGGAGAATATTTGCGTGAATCAGGGAACATTAAAAAC
TGATTTTAATTTAAATTGGAATAGATTTTGTTTCCATAAATATAACACTTTCAGTTTTCT
CAGCGTGTGTATTTCCGTTATATTTATCTTATATTTAAGTCGACGCGTCTACTAGCTAAA
TATAGGTCCTCCAGCTACGAATTGTAAATGTAGAACATGTAGTTATAGGTTGTTAGAAGA
AGCTAAAAGGTAGCTGTTTGTGAAAATTTTACTTTTTCCTTATTACGTATCTGATGGGCT
AAGGCCCATTGTATCCTTCTTTTTTTTTTTTTTTTTTAACTTATCTTGTTTCATCATTTG
CCCCTTTTTTTCAGTTACTAAAATACCGTTTAGTTTTTATGGGGTATTACACTATTGCCC
GGGGGGCCTGCATTTCACAATGCAGGTACTGATATACAGGACGACACATCTGCTCAGTAG
GACAACATTCGTATCAGCTTATTGGTGAGCCCCATCTCATTCGGGGTTTAGCCAACTTTT
GTTTTATGATTAGTTATGCATCTAAGGTATGCTGGGGGCCTTGTCCCGGTAAGTATGTTT
TCCAGTCAAACTCATGATAAAAGTTTCATAGACTAGACAAGTCAGTTATGTTATGTCAGA
CATTCGGAGTCGTATAGCCATTTTGGCTTATTCATGTTATTTCCACACTCATGTTTAAAT
AAGTATTTTTATTAAGTATTATGACTTACTACGTTTTATAAAGGCTTATCATGCATTCAC
GTTATATTCCGCTCATGTTATGCCTCATGATGATTCAGCAAGTCATGTGGTTCGCTCGGT
CACATGCAGTAAGGCACCGAGTGCCGTGTTTCGCCCAGGCCATGGTTCGGGGCGTGACAA
TATACTACTATAACTTAAACTATTTTTTTTAATTCCAATAATATTGTTCTCTTGTCGTGA
ATAGTGGTCATCTTTTAGCTCAGTCCCCAAAAAGAAGGAAAAGAAATCATCTTTTTGCTT
GTGGCGATAAAAAGTGAAAGAATGATCAAACAAAGATGACCAACCTCAAGTAATATGAAT
TATTGGAACTTTATTTTTTAATGGCCAAAGTCATAGATGGACCCCTGAATTTGTCATGAT
TTTCCATTTAGACTCCCCAACTGAAACGTTAACCATCTGAACCCCCGAACATAAGATAAA
TTGTGCCATTTGAACCCCTCGTGCCAGCTGGGCACACGCGTGAAGCTCACTGCTTTAAAC
AGAGCGTGAGAGACCAAATTTCTTCTTTTTAAAAATTTTTAATCATTAAAAATTAATTTT
AACAAAAACTCTATTTAAAACTCTATTTAAATAATTAAAAAATTTTGAAAAACCCAACCC
ATCCTCTCCGATATCCCCCTCGCTGCCGCAGCTGCCTCTACCGCTACTGCCGCCGCTGCC
TTCTCCGCGCATCCGCTGCTTTTTTTTTTTTTTAAATTTCTAATCATTAAAAATTAATTT
TAACAAAAACTCTATTTTAAAATCTATTTAAATAATTAAAAAAAATGAAAACCCATCCTC
TCCGATAGCCCACCTCGCTGCCGCAGCTGCCGCCGCTTCCTCCTCCGCCGCCGCCGCTGC
TTTCTTTTTTTAAATTTTAATCATTAAAAATTAATTTTAACAAAACTCTATTTTAAAATC
TATTTAAATAATTAAAAAAAATGAAAAACCCAACCCATCCTCTCCGATAGCCCACTTCAC
CACCGCCACTGTTGCCGCTGCCTCCTCAGCCGCCGCCGCTGCTCCACTTCAAAATCTATT
TAAACAAATCTCCGATGAAAAACGAAACCATTTTTTTAATTATTTAAATAGATTTTGAAG
CAGCGGCGGTGGAGGCGATGGAGGCGGCGGCAACGGAGGCGGTGAAGTGGGTTATCGGAG
AGGATGAGTTGGGTTTTTCAATTTTTTTTAATTATTTAAATAGATTTTAAAATAGAGTTT
TTGTTAAAATTAATTTTTAATGATTAGAAATTAAAAAAAAAAAAGTGGCGGCGGCAGTAG
CGGCAGAGGTAGCTGCGGCGGCGAGGGGGCTATCGGAGAGGATGGGTTGGGTTTTTCAAT
GTTTTTTAATTATTTGAATAGATTTTTTGTTAAAATTAATTTTTTTTGTTGACATGACTT
TTTTTTTTTTAAACAGGTAACATGACATGACTTATTTTTATTGGTCTATTTTTCCATGTC
ACAGCAAGTGAGCTTCACGCGTGTGCCCAGCTGGCACGAGGGGTTCAAATGTCACAGTTT
ATCTTATGTTCGGGGGTTCAGATGGTCAATATTTCAGTTGAGGGGTCTAAATGAAAAATC
AGGACAAGTTCGGGGGTCCATCTATGACTTTGGCCTTTTTTTAATCATGCAAGACAAGTA
CTACATCAAAATAAATTTGCTACTAACCTTCCACCGTTCCACGTCTTATAACTGTTGAGT
TTTGGCTCAATGATTGATCGTCTTGCCAGATATACATACCTATCCCACAACATAATTCAA
TTGATGAAGGAAACAGTATCATATTCTTGGCTATTTATGCAAGTGATACAGTGAGAAGTA
ACAGCGACTGAAACTTACCAAATTGAGCATGGAAAAGTGAAACAAGACTCTTTTCCCCCT
TTTGGACTGTTATTAAATAGTAAAAAGAATTTTCACCGGTTGTCCTTGACCCATTTTGAG
TTCAGCAAATATAAATATTTATAAGAACTTTCCCTCCTTCTCCTCTTCTTTTTCCTTCTT
CTCCAACTTTTTCACGTGTTGTTAAAAATTGAAGACCTATTGATAGTTTGTGGTTATTTT
GGTTAAAGAAACTCGAAAAATAATATTACTGAGTTTTATTGAGCTTGAATGTCGAACAAG
ACCTATTGAGTTTGTTAAATTTTGAAGGTTTGAGTTGAAACTAATCATTAAGAATTTTTG
GATTTGATATTAGAAGATTTAAAATGCACTAATGGTATTGTCCGCGCTTCGCGCGGCTAT
AAAGAATTAATCAATCTTTCTATAGATTTAGTTAATATGAGATAAAATTTCCTTGCATAT
GCAAATAAAACTAATTTATAAATTGATAAATCATATATATCAAAAATTTATCGGATTAAC
TCAAAGCCTTGCTATATCGTTAATTCACACAACAATAGTAACAATTAGAATAAGTCATCC
GACGTTTGATTTCTTGAAAGCTTGCTTGTTTGTAATTTATTTTAGAAGACAGTCATTATA
AAATATTAGTTCAAAATCAACGATCCCACATTTGATTTCTCGAAAGTACTTGTGCCTTTA
TAGTTTGCTTAAAAAAATCGTTGGGTTCTTTTTTAGGATTATAACTTTTAAAAACATTAC
AAAATTCTTAAGAGAAAAATCTAAATGCAGCTTTCATATGATTATTTGTTAATTCATACA
AAAAATGTAAAAATAAGTTTTTGCTGCTAAATCTATTTCTGGATATTTTTAGCAAAATAT
ATTATCTCTTTTATAACATAATAAGGGTGAGAGGAAAACGGAAAGATAAATTGTTTGATG
ATAATGCTAAAGAAAAAGAAATTAAATCCCAAAAAATAAACCATTTGTTTCTGGTAACTT
TTTTTTTTTTGTTTTGTTTAATATGTACAATAAATGTATTTTTTGGTCTTGTTTCGAAGA
AAAAAAAAAGGACAATTAAATATAAAACATGTAATATGAAATATTTTTTCTGTAACCAAA
TTTAAACACTAATATTTCTGATTTCGCTTGAAGCCGCATGATACCAACTATGATAAGTAG
ATCATCTTATCAACCAAAGATAAAAATATTGTGATCTCACAGTACACAAATTAATGTTGT
TGATGTTAATAAGTTGTAGAAATGAAAAGAACGATCAATTTTCTTACTTCTGTGAATTGT
GAGAAGCGTTTTTTTTTTTTTTTTACTTTTATAAACAACTGAAATAAGTATATTAATCTT
TTTATCCTGCTCATAAAAATGTTTGCATGGCATCTTTTAAGATGAAAGTGTTTGCAGATT
TACCTAGTTCATTTGTTGCTTGTTGATATTCCATATTTCCTTTAAAAATGACAAGGAAAT
TCATGGAAGAGAACAAATAGAGGCAAAGGAAATAACATACAAAAAAATATTTTTTATAAG
AAGGATAAATCTACGATCAATCGCCCACCAAAAAAATAATTTATGACCAATCATTCCTAA
TAGATACATATCAAAAATTGATGTCAAAATCTTATTTGAGTATTTTTTGGAACAAAATCA
CAGCTAATCACAGCTACTTCAACTTATACAACAAATAAACCTAGGGATGATAAGATCAAA
GACAATGAAAGTGGTGAAGTATGTTTTACCCTTGGGGGAAAAATAGGCTTTAATTTTGAA
AAAAAAAAAAAGGAAAAGGTTGACTTCCATCGTTGCCTCATTATTTGGCACTTCATCTTC
ACCATTCTTCTTACGATTACTTCGATCATTGTCTCATTACTTGGAATTTCAACTTCAGCA
TCTTTTTTAAAGATGCACACCCGTATGGAATATAAAAAATAAAATTTATTATAATAATAC
ACACACACATATACATCAGAAATCAAAAGTAAAATAAGAACGTGCATTTACATTGAAAAA
GAGGAAGAGGCAAGAATAGGATTTTAACCATACCTTAATGTAGGTTACTCCGGTCTATAA
AATTCCATATAAAATTTGTTCAACCGTTGTAAGCAATAGAAATTTAGCCCTCAAGGATTC
CTTATTATCCTTTGTTCCATTGTACGTATCACGATAAGTCTAATCACCAGCAAGTTCTTT
GATTTGATGATATCAATTTCGAACTCATTATCAATTTTCAACTTGTAGAGAAGAGACCAA
TAGAAGGAAACGGGATAAATACTTGATTTTGTATATTATGTAAAATAAAATAAAAGTTAC
ATAAGATCACAACTAAAACAATTGCAATGCACAATTATCTGTTAGCTAAATTCCATAAAC
AAATATCTACAAAAAGACAAAAGGAAAAAAAATCATAAAACGAAAATAATTAGGCTATGT
ATGAAACTTTGACAGTAGCTTTTGCGTATCCAATTCCAAGCCACAAAAAAAAATTCTATG
TTAATTATGTTCTTTATACTGCATTGCATAAAGATGAACGTGGGCTGAAAAGATGGGGTT
AAGAGGAGGATCTTGCAACCGCTTCATCAGCTATGGCTCATTTGATGCAACTTTAATTGC
TACCATTGTTTTATAATAATTGCACCAGTTGCATCTTTGTTATATTTTTTTATTGTGATC
ACAAGGAATTAAATATTCTTATAATTCATGGAGGTAATATGAAAATTGAGTAGTTTCAAA
TAATCAATGCATATAACATTTACTTCTGTGAAGGCTAAATGTAATTAGCAGTGACCCTTT
GTGAACCGAAAGTCGATAGAGTTTTATAAATTGAATAATTGAATAAAATGAGGAGAAAAC
TCAACAAAATATCAAAAAAAAAAAAGGAGAAAAAAGATAAATGTCATTGGAGGCCATAGA
GAGGTGCCACATAGAATTGTCTATGCCTAGCTTTATATTATATATAGATATAAATTGTTT
CAAATTTCAATGATGTCTCAATATTTTACAGTTTGGGATTTAAAAGAATATATGTAAAGT
TTTGTGTGAAAATCACCCCCCAATTTTGCTTTAAAAATCAAACTCCTCCCTCAACTATGA
ACAATAAACATTCTCCCCCTTATCATAGGCAATGTCTATTTTAGCCTTGCCATTTTCAAT
CCTCCATTTATGTCATACATTTTATATTATATTATGTAAAATTTAATGATTTAGCCAAGA
TATTTATACATTTGTCTTTAAATCCATATATAATCCATTTTTGAATTTATCACAAAATCA
AATATTACTTTTCATGATTGATATTTTAATATTACATGAATTAAGTATATACACACACAC
ATTACCGTTTATTGTTACATATATATGTATGTATATATATGTGTGTGTGTGTGTGTGTGT
GTGTGTGTCAACGAGTTTTGATTGTCATTAATGTAATAATTTAAAATTCCTTTATAATAT
AAATAGATAATATTTTAGGAATTCGTTATAGAATATACCTCTATATTTATTAATTATTTT
ATATTACCTTCATTGAAATATATTTATAAAATTATTATTACATGTTATTTTTACTTGTAA
AAATAGATACCAGAGTTTTAATTATTATTAATAAAAATAATATTCTTCTTCTCATCTATT
ACATTATAGAACGGCACTAAGTTACATACTCAATTAGTATTTCTCAAATTTTTTTCCTGT
GTCGAAATAATTTTTTTTATAGGAAATTTGTTACATATATTAAAGAGATTGAAAAATATC
ATGATTTCAAAGAAGTAAAAGAAAAAAAAAAGATAAGTTAATAATGTAAAGGTAAAATAG
AAATTTTAAAAAATCAGTTAGGATAAAAGGAGGAGAATAACTATTGTTCAAAATTGAAGG
GGGATTTTAATTTTTAAAATAAAGTTTGAGGGTGAAAATAATTTTCAGCCGTAGAGTTTT
AACTCAAGCCCATTAAGACTGAGAGCTCCCTGTATTTGTTTGGGGTTTCATTTAAAGACG
TGGACCCCATCTCTTATTTTGGTCGACAACTCATTCTGCTTTCTTCCCTGTTTAACGAAT
ATTTGTATTATCTTAGAGTATGAGCCCGTTTGGATTGACTTATAAGTTGCTTATAAGTTT
TTTTTAATTTTTTTGAGTGTTTGGCTGGCCGTAGGGGTAGGCACAGTTTGGGTCAACCCG
AAATCCGAACTTTTTAAATATTTGGTTTGGATATTTGGATTATGGATTGGACTTCGGATT
TTATTTTTAAAATTTATGGATTTCGGATTGGATATGGATTTAGTACTATGAATTTTTGGA
TATCCGAAAATCCGAAATTTTTATACCTTTTATCTAGACCTACCTATATCATATGTATTA
ATAAGTCTAGTTTCTAAAGGTCCAATAGATTAGTACCTAAGGCCCTACCCATTAAAATAT
TAAATCTAATATACAATTATCTACTAAATCAAATATAATATAGGGTTTTCTTACTTCTTA
AGTCTCAAAAGTCTCACGTCAGTGTCACCAAAGGCAATGTTCTTTGTTATTTTTCCAGAT
GACTACTTAGATTTTATTTTATTCATTTTCACTTTTCCATAATGCTTTTATTTAGTATGA
ATTTATTATGTTGGACATGACTTGGATTTGTTAATCCTAACTTGAACTGGAAGACTTTTT
TTACTGAGCAATTAAGATTTAGATTTACCTCTGTGGAGCTAACACATGAATTTCGTTCCT
AGTAGGTTTGCCTTAAGTCTCAAGAGTCAAATCCGAAAATCCGAAATATCCAAACCGAAT
AATCTGAATCCAAACTTAAAATATCCAATCCAATCCGAACTTATTTGGATTGGATTTGGA
TTGTAATTTCTTCAATCTGAAAACCGAATATCCAAACCGAAAAATTCATATCCAATCCGA
TGGCCCGAACGCCCACCCCTAGCTGGCCGGCCAGCTTAAAGTTATTTTGTGCTTAAAATA
AGCTCAAAAAATAATTGGGCCCGTTTGACTTAGCTTATCTAAAGCAGCTTATAAGCTGAA
AACAGCTTATAAGCCAAAAAAATAAGTTGGACTACCTAACTTTTTTTTTTGGCTTATAAG
CTGCTTAAAATAAGCCCATCCAAACAGGCTTTATATCATTTTCTAATATTTAATATTCTA
CTAACAAAATTTAGATTAGTTTTAAAGTTTCACAGAAACTGATGCATTAATTTTTTAATT
AAAATTATGATAGTGAAATTATAAATTAAGGATAATGATTATTTTGTACTACATCTATCC
CATTGTGTATAGTGGCATACGCAGAATTTTCCAGAAGCGATGTCGACATTTAAAGTAGAG
AACAAACGAACAAATCGAAGGGAATAATGATTAATTTTTCAACGTTAAGGTTTTAAGTGT
AGCTTGGAATATAATTCATTTGAAAGTTCGTTTAAAAAATTTAATATATCTAGGGCTTGT
GTGTAGATGAAGCTTAGAAGCTGCTGCTTTTTTTTTTTTTTTTTTTATTCTTTTTGGTTT
CACCGTTAGGTTGTAAGGATTTTGTTTTTTTTTTATTAAATAACAATCAGTGCTTACAAG
AAATTATAAATAAAATATAAAAAAAAATGGCGCAAAATTGTAGAGAATAAGAATCGAACC
CTGGGCGTCCAGTCCAGTAGGGTGGCGCTTAACCAGCAAGTCAGATTACCCTGTTGAGCA
AGCGGTTTCATTTGTAATGTACTTATAACCGTTCTGTTCTTTTTCCAGGTTATATAAAAT
TTTGGAAGAAGCGGTGTCGGTGACACCCCTAGCTATAAGGTGCGTCCGCCCTGATTGTGT
ATGACACAATTGCCATAAGAAGATTTTAACAAGAATTTCATTATGAACTTTAAATTTATT
TTATTAACAATAATCACTTCATTAAGCTTAGAAAGGATCCTTTCTTAATATTTGAATATT
AAGAATAACAAAGAAGTTGTAAAAACTAAAGATATGAAGATTGTTCCAACATAAATTAGA
AGAATTGACATCATCACATATCTCAGGAACCTGTAACTAATTAATGATTACAAAAGTCTT
AGTATTTGATCACTTTACCTTCTATCAATTTAACATTTGTTTTTCAATTAATTGGCTTCG
CAATGTGTTTTGGTTAATAAAAAATTTTATTACCAACAACACTATGTACAGGAAAAAACC
ACATCTTGACATTTCCAAATTAAAGCTGCAATGAGATCAACCGGATACTCCTATCGCTCC
TATAACAACTGATCTATCAAAAGAAACCTATCTAGGCTAAAAGTTTAACTTCCTCCTGCA
TAACTTTCCTGACTATTTCTCCTTGGCTCCAAAACTCCTTCCTGTCAATCGAAAGGTGAA
ACGCACGAGTAGCCAAAGTCATTCTATAAATTGCTGCACTTGAGTTGTTTCCTCTAGCAC
GAATTCAGTGCATCGTAGTTCCTCAGGCCAAGACATAACCATGTTGTTAATCCGTTGCCA
ATGCAGCAGTTTGTCCAATATGTGCAGAAAATTCAGCTTTAAAAAATAAGTGAGTTATGC
TTTCCACTTGAGTTGTGCCCAGTGGGAATTCTGGTGGAAGTTGATCTTAAGGGTTGCGCC
AAATATTATATTAATTTACAATTAAAAAAAAACTGCTAAAACATTGTATCTGGAGTAGAT
ATATAAGGAGCACGACTTCCAATTGTACCGACAAATAAAAAGAAATTGATTCCCAAATAA
AAACTCAAGAGTCAAAGTTAATTAATCTCAGGCCACGATATTCAATTTGTTCGTAATGAT
GCAAAGATATTTCTACTGTGTAGATCTAAGTGTCACAAGAAGTTTAAGATGAAGAGGAAT
CCACTTAAAGTTAAATGGACTAAAGTATGTAAACGACTGCATGGAAAGGACATAACTCAG
GTTTCAACATTTGAATTTGAAAGGAAGCGTAGCAGGCCGGAGAGATATATATGACAGGAA
TGTAACTGACACTTTGAAGGCCATCAAGAAAATTGATAAAATCATAGTTGATTCGGAGGA
GAGACATGTAATTACAAATAGGATGAAAGGAGCTTTATTGTCAAACTAAAACACAAAATG
AGTTCATGCTTATTTTTACCGTATGTATAACTTTTTTATTACATATAACTTCCCTAATCT
TGTACTGTATTCTCAGTCGAATTTGGGTTGAATTTTTAGATTCTTTTACAGTTTTGGGAA
AAGAAAGAACCGAAAACCCCAAATAATGAAAAATAACATGCTAATCATAATTCATATCAA
AGTCTCACCTTTTTTTTCTTGTCGAAAGAATCTCACAGTTAATCTCAGTATTGACTCCCA
ACAAAACACAAATGACTAAATTAAAGAACAAAAATCTCAAGCAAAGGAAAATAATATGTT
AATAATAATTCATACCAAAGTTGTACAGTTCTAAAATCAAGTATAAAATTTACCCGACAG
GATGGAGATTTAGTCTCATCTTTTTGTTTCCTCACTAATTTGGATGTCGTTGGAATTGAG
AACGTGAAGATCTTTGTTTGAAGGAAATCTTCAACTCCACCAAGTCTCTCATATCTTCTT
TGAAAGCGATTTCAGAAACAATAACATAATTTAAATGAATCTTGGCTATGCAAAAACTAA
CAATCTCTTCAAAGTATTTAATTAAAGAAGTAAGAAGCAAAAGAAAATATCAAAAGAAAA
ACATTGCGCTGTCAGTTAACGCTGGAGAATCTTGATCTTTGTATAACTTCAAAGAGAAAG
ATATAAAGGAAAAGAACACATTTTCGCCTGCATTCCTTGAACTCGTTAATTGTGGGGTTT
GAAACGGTGGTAGGTGGTGTTACGGATATTTGAAGTGGTGCTTTTCATTTAAAAGGTAGA
AAATGAAGGAACGTAGGAGCACTGCAACTTTTGTACCTTTTTCTTAAACGGGAAAATAGA
GTAGCAAAAAATCGAGAGAAGATAATTTTCCTTACTGATAAGTAAGGCCTGCCACATGAC
CGGACCATTGTCCCGCTATTATATGTATACGATAGATACATAATGATGATACATTAGCAT
TTTCAAAAAAAAGATAGATATATAATAATGAATGTTTGTTGATGAATAAACTATGATAAA
AAATGAGTTCCAACAAACAATATTTAGAGTAAACACAAATTAAAGGATAGTGGTTAGAAC
GGTTGTATATGTTGGGCTTGATAAACACACCAAGGCTTAACATGTCCGAGATCATCGTGA
AAAAGAGTGAATATTTGATATGGCTATAATTGTAGGCATTCTAATGTTCCACCTAAAATC
ATTGAATATGTAGTTTTGGAATAAAATAGGCCATAACAGAGCAAAGATTGAAAGAGTAAA
ACAAATAATTTACATACCGAGCCCAATTCTACTTTTTACGAATCAAACTCCACGTCATAG
TGTATTGAAGTATATTATACCCAATAAAATAATAACTAACTCACAATAATTTTGGCTTGA
AGCTTCGATCACGAGTCACTCGAATTAAGATTTCTTCAAATTCTGGCAGAGAAGTGGTGT
AACAGAGGTTCTACGGTAGTTTATGGTTAAAGGTAATGGCCGGCAGACAAAGGATCTAAC
AGTGGGTGGTGTTTGCCCGGTGGTTTCCATCGTTTTCAGACTGGCGGGCGGTGGTGGAGA
TGAGTTGTATCAGTGTATTCAGATCGTTGTCAGTGTATGATCTCTAATTCGCTGCCCGTT
CTCAGACTTCGTCTTTCTTTTGTTTATAGGCTTGCCACGTCATCGGGCCTAGTTTGTAGG
CTTGCCATGTCACCGGGCTAATGGCCTGCTTTTATATATATATATATAGAGATTTTCATT
ACAAAAGTTATGAATTTTGAAGTTTGAAATTCAAAACAAAAAATAAATAGCTTGACCCAA
ACGAGAGGCGATATTACTTTTGTAACTAAATGTTGAATTTAATTATTTGTCACACAAATT
AACCATCGTTTGTTTTAAATTCGTAAATTAATAATTAATATCTAAATATTTTATTATTTT
GTAAAACATTATAATGAGATATTTTAATCTTTTTAATAGCATCACTTTTAAATTTCATCC
TAATTTTATAGTCACCATGGCTCCATCTACGCAGAATGCTTACTTTTATATTAGCATTTG
AGTAATTGCCATTAGAATAGTTAAAGAATTGAGACGGTTATTAATTAAAAGCAGATTGAA
AAAAAGTATTTAGCAAAAATAATTCAAAAAAAGGTTGAGTATGCTCTAGCCAACTGTAGC
CGAGAAATGACAGGCTTAAGTTACTTTATTACTTCTAAACATTAACCGTTTTTAATATCT
TTACTTTCTCTTTAAATTTTTTTTAAGTAGACCGAAAAGAATTAGTTGAAAGTTTTAAAT
GGCGTATAATAATAGAATAATATAATTTTGTTCCTGTGCCCGGACTTTGCCCGGGCTGTC
GTTACTAGTAATAAGAGAGAAGGCTCTTACTGTATGCTACAGTGAAAATCTCATGAACTT
CATTATTAAACTTTATATTAAAATATTGATACACTCCTACTATATATATGTGACAAGAGA
GGCCTCTTGATGTCATCCAAAAGCAATTTTCTCTCTGAGTCTATTCTTCTCCTCTCTAGC
TTCTAATTAGAAGTAATTAAATTATTTATTATATTTATAGTGAAAATGCTTGGCATAGCT
TTTGGAGGTATATTTGATTCATTCAGTGTTGGGTCTATCAAGGCCTATCTTGCTGAATTC
ATCTCCACCTTGCTCTTTGTCTTCGCCGGAGTTGGTTCTGCCATTGCTTGCAGTTAATAA
TTCTTCCGATATCCTCTTCACATTGTTTTTTATATATGATTACTAAGTAGCTCGAATTTA
AAGCGGGTTCTACGGTTTCTAACTTGATTTTATTACTTTCGATTCAAATTATACGACATA
TACATATACAAAGAACATATAAAATGCATCATGCAAATGATAGGATCGTGTTCATTTTGA
AGCCACAGACTTTAGATCTTAGATTTGCATAGGTATGATGTTATTGATCTATATATAGTC
ATGCACAGAGGCAGATCAATGATTTTAATTAAGGTTATGGCTTAGAATAAAGATTTCTCA
ATACAAATACAGATCTACCGTAACCCTTTTTTGCTTATTGTGTTCTTAATAGACTATTTA
TACGCATTCAGTAAATTTCTCAACACAAATACATAATTTTGTTGAACTGATCATAGCTTT
TATCGTAGATCTACTCTGGTCATGCATGAACTACTGATGAAATATGAATGATAATGTTCA
TGGCCATGCAAGCTATATGTACATGAAGTGACAAAGCCCCCTTTTTTTTTTTGTGCATTT
TCACTATGGAAGATTCTAAATTTGGTATTGTTTGGATGCAGATGAGTTGACAACAGACGA
TGCTCTTGATCCAGCTGGGCTCGTAGCAATCGCAGTTTGCCATGGACTTGCTCTATTCGT
GGCCGTGTCCATTGCCACTAACATCTCTGGTGGTCATGTCAACCCTGCTGTCACCTTCGG
ATTGGCCCTCGGCGGCCAAATTACCCTTCTTACTGGCCTCTTCTACACTATTGCTCAACT
TTTGGGCTCCATTGTAGCTTGCCTCCTCCTCAAATTTGTCACCGGAGGATTGGTAAGCCC
TACGAGAAACACTATATTAAATTATATAAAAGATACTCAATTATAGATAATTATCCATAA
AGTGAAATTATTAACCAGTAAAATATAGCAAGTTAACTACTTGAATGCAAAATTTAGCAC
CTAGACATGTGACGTCTCAATTATGTAACACAATTTTGTTGCAGATCTAACTTAAATACA
CTCATAATGTAAAAATAGTTATGCCACCAAACTAACATCAACCTAGTTTACTTTTTAGAT
TATTCATCTCACTTTTACGTCAGTCACATATAATATTTTGTTAATTTTTCAGTTCTTAGA
TGTGACTAAAAACTTTCTTCTTTTATTATTTTTACTCAGGATGTTCCAATCCACAGTGTG
TCAGCTGGAGTGGGATCCACTGAAGGAGTTGTCATGGAAATTATTACCACTTTTGCTTTG
GTATACACAGTATACGCAACAGCAGCTGACCCAAAGAAGGGCTCATTGGGTACAATTGCA
CCCCTTGCCATTGGTTTCATCGTTGGTGCCAACATCTTGGCTGCGGGCCCATTCTCCGGT
GGATCAATGAACCCAGCTCGCTCATTCGGGCCTGCAGTTGTTGCTGGCAACTTCGCTGAC
AACTGGATTTACTGGGTTGGCCCACTCACTGGTGGTGGTTTGGCTGGTCTTATTTACAGC
AATGTGTTCATGCGATGA
>Lba03g00307	+	
ATGACTAAGGACGTTGAGGTAGGTACTGCTTATGCACCAAAAGACTACCAAGACCCTCCA
CCAGCACCCTTAATTGACCCTGAAGAACTAGGAAAATGGTCATTTTACAGAGCCATAATT
GCTGAATTCATAGCCACTTTGTTATTTCTCTACATCACTGTCCTTACTGTAATTGGCTAC
AAGAGCCAAAGTGATATTGACCATAATGGTGATCAATGTGGTGGTGTTGGCATTCTTGGA
ATTGCTTGGGCTTTCGGGGGCATGATTTTCGTACTTGTTTACTGTACTGCTGGTATTTCT
GGCGGACACATTAACCCTGCTGTCACTTTCGGGCTTTTCTTGGCCCGAAAAGTGTCGTTG
GTTCGGGCTATTATGTACATAGTGGCTCAGTGCTTAGGAGCCATTTGTGGTTGTGGGTTG
GTTAAGGCTTTTCAAAAGGCTTATTATGTTAGGTATGGTGGTGGTGCTAACATGTTGAAT
GATGGATATAGCACGGGTACTGGTTTGGGTGCTGAAATTATTGGTACTTTCGTTCTTGTT
TACACTGTTTTTGCTGCTACTGATCCTAAGAGGAATGCCAGAGACTCTCACGTCCCTGTA
AGTATATTTTTTGTGACATTAAATTTGTTACTACTAAATTTTACGGTGCAGGATTGTATT
TCTAGGCAATTAAGATGTAGTTCAGTGACTTAATTGAGATAAAAGATTATTTTGTGACTT
TACTGATACCAATACGCAACGTTATGAAAAAAAAATTAGTTTTACAACTTTTTTGACACT
TGAGTAAAGTTTAGTGATCATAGGTGAAATTAACCCTTAATTCTGATAATTTAAGTTGAT
TAATTGAAGGTGTTGGCACCACTTCCAATTGGATTTGCGGTGTTTATGGTTCACTTGGCA
ACAATACCTGTTACTGGAACTGGAATTAACCCTGCTAGGAGTTTTGGGGCTGCTGTTATT
TATGGCAAAGACAAAGCCTGGGATGACCAAGTAAGTAAATTAATCTTTATAGGGGAAAAA
TCATATCTTTTGCCTTTATGCTGTTTTTTTGCTCTAACTATGTTCTGGTTTATTAATTAA
TTTGTGGGTGTTGATTGTGACAGTGGATATTCTGGGTTGGACCCTTTATTGGAGCTGCAA
TAGCTGCATTTTACCACCAGTTCATTTTGAGGGCTGGAGCTGTCAAAGCTCTTGGATCTT
TCAGGAGCAATGCCTAA
>Lba03g01980	+	
ATGGCTATGCCAGCAAGGAGATATGCTTTTGGGAGGGAGGATGAAGCCACTCACCCTGAT
TCCATGCGTGCCACCTTGTCGGAGCTTCTCTCAACCTTCATCTTCGTTTTTGCCAGTGAA
GGCTCTGTTCTTGCCCTTGGTAAGTCACGTAAAGACATAATTAAATAAAGTAAATTGTAT
TTTCTCTAACCGCTTAAGTTTATCACACACTGCATGCTATGCTGTGCTATCAACCATGAT
TCTAACCAAAGTTGATGCAAAATCTATCACTATCATAGGCAAATCTATCACTATCATAGG
CAGCCACACTTGTCATCATGCATGCATGCACGCACAAAAGTAGTTTCTCTCTCTTTTTTC
GAGCTCTCGATTTTAGGGTGGATGAGCAAGAAATTCACTTTGAAGATCGCCTAGTATTTT
TGCCTCTTCATTTCCACACGGTCATATTCTTGGGTGCTTTTATTGGAATTTGTTAGATTT
TGAATGCTCATTTATCATGATCTTTCCTAACTTTTTTGACCATCAGGCCACCTTACACCC
TTAAGACTATCACAAAGGTTGTTTCACAATGAATATTTGTTGTGCAGATAAGCTATATCC
GGATGCAGCATTAGGAGCATCAAGACTGACAGTGATAGCGCTGGCACATGCGTTATCATT
CTTTGCAGCTGTAGCCTCTAGCCTCAACGTTTCTGGAGGACATATCAACCCAGCTATTAC
CTTTGGTTCACTCGTGGGGGGCAGGATTTCCGTTATTCGTGCTGTCTACTATTGGCTAGC
TCAGCTTGTAGGAGCTGTTGTAGCCTCTCTCTTGTTGAGGCTTGCTACTGATGGCTTCGT
AATAACCAAAACCATCTTCTTTTTTTTTCTTCTTCTTCTGTTTGGTGTTTTACATCTTTA
CCTTTGTACTGCTTGAGATTGAGGCGTAATCGTTGTGTGCAGCGGCCACGGGGATTTGCG
GTTGCAGCAGGAGTTGGCAACTTGAATGCACTTGTGATGGAGATAGTGATGACATTTGGA
CTAATGTACACAGTGTATGCAACTGCTATTGATCCAAGGAGGGGAAGCTTGGCCACCATT
GCCCCTCTTGCCATTGCTTTCATTGTGGGGGCAAACATCCTGGTGGGAGGGCCTTTTGAG
GGAGGATCAATGAACCCAGCAAGGGCATTTGGGCCTGCTCTTGTGGGCTGGAGGTGGAGG
AACCACTGGATCTACTGGTTGGGCCCTTTTGTGGGTGCAGCACTGGCTGGACTTATCTAC
GAGTATGGGATCATACAGCATGAGACCATTCCACGCCCCACTACGCATCAGCCCTTGGCA
CCAGAAGATTACTAA
>Lba04g01403	+	
ATGGCGAAGATTGCTGTTGGAAGTGGCCGTGAGGCTATTCAGCCTGACTGCATCCAAGCC
CTCGTTGTCGAGTTTATTTGCACTTTTCTCTTCGTTTTTGCTGGTGTGGGATCTGCCATG
GCTGCCAGTAAGTCAAAACAAAGCATGATAATATATTGGATATACATTTTAGTTATTTTT
ACATATATACATGTAATTCGAACTTAAATCAATGAGTTTACTTGAAGTCTTGAACCCACA
TATGACATAACTTGTACTAGATCTACCTCTACTATTGAGGTAATACAAAAAAGAGGGATT
TTTACACTGTTACAGTCGCCACAAAAAATAATAGCCAGTAGACTGGGGCGGAACCGGGTT
GCGACAAGGGGTTCTGCAGAAAATTACACTGTTTATACATAGTTAATAATATTTTTTATA
TATGTATATATATAGTAGATGTTGAATCCCTTTGACTTCTTCATGTGTTTATGTTGTCTT
ATTTTGAACTCCCTTAGGGAAAATCTTGGTTCCGCCACTACCAACAGATGCATAATATAC
ACGAATTACACACAATTAGTGTATAGAATTTATGTATATTTGGCTAGATGATGTAATTAT
TTTTTACCGACCTGCTAAATGTGTAACTTCCCCACTAAAAAAACAGCATAATTTCATAGA
TGGTCATCAACTTTTAGTTTATGGCACTATAAAGTTACTAAATTATTTTCTTGCAACGGA
AAAATCACTCAATTTTACCTATCACAAGAATCATCAAACTTATTGTAATCAAAAAGTCAC
TCAACTTTATCAATGTATCATATAAAGTCACCAGATGAAGGAAAATAAAAGAGACTTTAA
TTTTTGTATGATACTTAGAGAGAATTGAATGACCTTTTTGGTTACAAAAGAATTTTTTAG
TGGTAATTTTGGACTTTGGTGATACGTAACTAGACAAAGGTTCGATCGATATTTCTTTGT
TACATAAAATAATTTAGTACTTTGGTTATGAAACCAACATATGAATATGAAAGTAGATTT
TTAAATAGTTTTTGAAAGTGTGAAGCAAATGGTAGTGTTGAATGAAAACAGATAAGCTAA
ATGGAGATCCACTGGTGAGTTTATTTTTTGTGGCGATGGCACATGCATTGGTGGTGGCTG
TGACAATATCTGCTGGTTTCAGAATTTCTGGTGGGCACCTTAACCCTGCTGTCACACTTG
GCCTTTGTATGGGTGGTCATATCACTGTCTTTAGATCAATCCTCTATTGGATTGACCAGT
TATTGGCTTCTGTTGCTGCTTGTGCTTTGCTCAATTACCTCACTGGTGGATTGGTTAGTA
TTACTAGTACCTGCTACTCGCTCTTTTTTAATTGATGCAATAGAGTTTGATTAGCATGGA
GTTAAAAGAAAAATTGGAACTTATGATTTTTAATTTGTAACGACACTTCAATGGCTGTGA
AAGCGGCTAAAATAAGAACTTCAAAGTTAAATTAGTTTAAATATAAAAAAATATGACTAA
TTTTTAAACAAACTAATGAGGAGAATGTCGCGTAAAATAAAAGGGAGTAGTAACTCTTGT
TCATCTAACCAAGTTTTACACAACTCTGTTTCAACATAATTTTTTTTTTTTTTTTTTTTT
AAATGTTTATTACATAAGTGGTAGGGGAAGGGGATTACAATGTGGGGATTCGAACCCTCA
CCAATAAGGTGAAAGTTCAGGTAGCCAACCAACTGAACTACTAGATCCCTACATTTCAAC
ATAATCATTTTGTGTCATACAAGAAAAAAAAAGTGTCATATATGTACATGATGCAGATAA
AAAGAAAAGAAATGGGGGGCTTTATTCGTTACACATATGGATCAGGTTGAAAAATCAAAC
TTTATCCCCCTTGAAATCTTGAATACGTCAACAAATAATTTACAATATTTAACTAATTCA
CAATGGTCTCTTCCCATCAACCTGTAATAGTTGAATTAATGAAATTGCCTATACACTTGA
TAAGAAATGCAAAAATGGAAAAGCAATATAAAAAGAGATCCTCCTTTTACTTGTCACATT
TTTCACATTATAAATTAGAAATTTGAATTGATATATTTATCGAATCTGTCAGAGCTTGAA
GATGGATGGTAGTGATTGAGTTTTGTTGTATGTTGATCTTATCATTTTTGTATTTTTACA
GATAACACCAGTTCACGCACTAGCAGATGGAGTGAATTATGGACAAGGATTAATTATGGA
GGTGATTTTGACCTTCTCATTGTTGTTCACTGTCTATACTACCATTGTGGACCCCAAGAA
GGGAATTATTGATGGGATGGGCCCACTTCTAACTGGGCTTGTTGTTGGGGCCAACATCAT
GGCTGGAGGGCCTTTTTCAGGAGCTTCAATGAACCCTGCAAGGTCATTTGGGCCAGCTTT
TGTTAGTGGAATTTGGACTGACCATTGGGTTTACTGGATTGGGCCTTTGATTGGTGGTGG
TCTTGCTGGCTTTATCTGTGAAAACTTTTTCATTGTTAGGTCTCATGTTCCACTTTCAAG
TCAAGAAACTTTCTAG
>Lba04g00268	+	
ATGGCAGAAAACAAAGAAGAAGATGTTAAGCTTGGAGCTAACAAGTATAGGGAAACTCAA
CCATTGGGTACTGCTGCACAAACTGATAAGGATTACAAAGAGCCACCACCAGCTCCATTG
TTTGAACCAGGAGAGTTGTCATCATGGTCTTTTTACAGGGCTGGAATTGCTGAGTTTATG
GCAACTTTCTTGTTCTTGTATATCACTATCTTGACTGTTATGGGTCTTAAGAGATCTGAT
AGTTTGTGTAGTTCAGTGGGTATTCAAGGTGTTGCTTGGGCTTTTGGTGGTATGATCTTT
GCTTTGGTCTACTGTACTGCTGGTATCTCAGGTTAGTTTTTTTTTTTTTTTTCCCCTTGA
AGTCTTTTGGTTCTTTTAGTTATTATCTTGCTAAAGCTTGTTCCTTTAGCTTTATGCTGT
AAAAATTTGACCTTTTTCTTTGAGCAGATTCTTTTATTTTCCTTTATTTTGCTCTATATG
TTTGAGCTTGTGTTTACTTATTCTGTTTTGTCAGCTAATTTGATGGATTCTTGAGTATAC
TCAGCTAAAAGATTCAATCCTTCACTGCTTTAGAGGTTCAAAACATGATATTGTTTCTTA
GACATTTTCTTGCTAAAGCTTGTAGTAAAAGTATGACCTTTTGTGGCTAATACTCTTTGT
TCACCATAAATGAGCTTTTATTTACTTGATTTGTACATCATACTTTTATCAGGTAATTTA
ATGGATTCTTGAGTATACTCACGAAAAGATTCCAATTTTTCTCTGTTTTGAAGTTCAAAA
TATGCTACAATTGGTTTACTTTCTGTTTAAATCTCAAATTTGGTGCCTTTTGTACTTTGA
TTTGGCTTTTTTTTGCACATATGGGTTTACGTATCTCTAAAACTGAGTTCTGTATGTTTT
GAAATCAAACAGGAGGACACATCAACCCAGCTGTGACCTTTGGACTGTTCTTGGCAAGGA
AATTGTCCTTGACCAGGGCTGTTTTCTACATAGTGATGCAATGCCTTGGTGCAATCTGTG
GTGCTGGTGTTGTGAAGGGCTTCATGGTGGGACCATACCAAAGACTTGGTGGTGGTGCTA
ATGAAGTTCAACCTGGTTACACCAAAGGTGATGGTCTTGGTGCTGAAATTATTGGCACCT
TTGTCCTGGTTTACACTGTTTTCTCTGCTACTGATGCCAAGAGAAATGCCAGAGACTCTC
ATGTTCCTGTAAGTTTTCCAACTTGTAATCTCAAGATTAACATGTTTTTAGTTCAAATAT
TATTATTACTTCTTTGTGATATCAATCATGGAATTTACATGTTAGTTCTAAGTTTCATTT
GACCTTTTACTAGTGAACTTTTTGTTGTAGTGGGAGGTTGATAATTTGGATGTAGATTCT
GCTAGATCTCTTTTTACCACACTTCCCTTTATGAAGGATAGCTTTTATGAAAAGGTTTTT
TTGGGAAGGAGGAGCAGTAGGGGTGGGTGCGTGAATTGGTGTTAGGATAGAGTTTAACTT
TTTACACTATCAAGATAACTGTGACTCGTTATCAAAAGATAACTGTAGGTACTGTTCATA
TAATAAGTGAAAAATAAGAGTTTATACATTAACTATGTAAATCGTTTTTTGAAGCTGTTA
TTAGGTCACCTAGTTGACTCAAACTATCTATAATGTTGACAAAAAGACACTATTTATAAA
AAGTGGGATTAAATACAACTTTGAAATAGAATAAATTACACTGTAGGTGTTTGTAAAAGT
TACTTTAGTTCCTTCAGGACAAGTGGTCTTACTTTTTGGTATAGCTAGCAAAATGATGGT
CATGCTAGCATGTGGCATGTCTTTATCATCGAGTGCTTTTAGTTGGAGGGTTATATCACG
GGGACCCCATGTCATTGACACATATGTTGTGGGCCTAATTTAGGCTGAAGATAGTGATGT
TCATGTGATAAGTTACTGTGTAAGTGTGTCATAACTTGTAATCCAGTGATTCACCATGTC
AGAATGTTGTGGTCCTAACTGTATCGTGTGTTGAAAAGGAAATCACAAATATTTTCATAA
AGGTAAATCAAAATTGATTTGAGAGGCTAAAAGGTTGATCACTTGTGAAATTTTTTTGGA
ACTTTTCTGGATTGACACAATTTAGACATGTTTACAAAATTATTTGCCACTCTTAGCTCA
CTATAAAGTAAACATTTTTATATTATCAGCGTATATCTGGATTGACACAATTTAGACATG
TTTACAAAATTATTTGCCACTCTTAGCTCACTATAAAGTAAACATTTTTGTATTGTCAGC
GTATATAAGTTAAAAAAATTTTGTAAACATTTTTATATTGTTAGCGTATATAAGTTAAAA
AATTCATGACGATGTCGTTCTGAAAATTTTGCATGGTATTGCAGATTTTGGCACCGCTTC
CCATTGGATTCGCGGTGTTCTTGGTTCATTTGGCCACCATTCCCATCACCGGAACTGGCA
TCAACCCCGCCAGGAGTCTTGGAGCTGCTATCATCTACAACACCGATGCAGCATGGGATG
ACCACGTAAGAAACATTTCTTTAGCTCGACGACTATCACCGTTATTTAAACAAAAAAAAA
AAAAAAACATTTCTTGCTTGTGCCATGTTTAAGCAAAACTAACAAGGGGTTATTTTTGGT
TGACTATCAACAGTGGATCTTCTGGGTTGGACCATTCATTGGAGCTGCTCTTGCTGCAGT
TTACCACCAAATGATCATCAGAGCCATGCCATTCCACAAGTCTTAA
>Lba05g00065	-	
ATGTATACAAACTTTGTACAGCCAAACTCACTCTTAGCATTTATAACAAAAGATGGCAAA
GGAAGTAGTGCATTGCCGGACAAAAGTTCATCTCCGGCGAGGGACTGCCACGAGCCACCG
CCAGGGCCATTCATCGGTGCGGCGGAGTTGAAAAAGTGGTCCTTGTATTGGGCCTTGATT
GCAGAGTTTGTAGCAACTCTTTTGCTGCTTTACACTGGAGTGTCGACCATAATTGGAAAT
GTGAGTGAAAGAGCAAAGATAAGATGATCCATGTAGTGGAGTTGGGCTTCTTGGAATTAC
TTGGGCCTTTGATGGCATGGTCTTCATTCTTGTTTGGGCAATTTGCAGGATTGGCCTTCG
CTGGGGGTGGTCTTTAATTTTTATCCCTCAAAATGGTGGTCTTTAAATTTTGTCTTTCAG
GCAGAATTTACACGGTACATTCTGCCTTGCGCTTTTTTTTTTTTACTGAACTGGGGTTCG
AACCCACAACCTTGGAGTGTTAGGCGAGGGGTAAAACATAAAGACCACCCCAAATGAAGG
GCAATCCGCGCAAAAAAAGAGTTCTTGTTTATTGCACTGCTGGCATTTCTGGTGAGTTTT
CTCCCTATTATTTATTTTCTATTTTGATAAGGGTGGCAAATGAGCATGTTGAGTTAAATT
TGAACGTGTCAACAAAATGGATAAAGGCAATAAAGTAGTAATAGCCTTAAGTAGCCACTT
TTTAGCTTGTAATTGAAAAATAGTCACTATTATAGAATTTCAAATTCCATATGTGAAACT
CCAGAAAATTTTCATTTAATACTGGCCCCCACCAATTCATGTAAATTTATTATAGTTAAG
TAATTTAGTGAGGTAATAATGCATATTAACTACGCGTACGTGCCAAAAGTCTATATACAA
ATACATGTCATATGTATATCTATTGACTCAATATAAACACCAGACACTTATAAGTTCTTT
TTACCTATTTTCTGATATTCTACTTTTGGGGTTATTTTAGGTGGTCACATTAATCCAGCA
GTGATCTTTGGGCTATTCCTTTCTAGCAAAATATCCTTAGAGGATTTTTGTGCATTATAG
TTCAATATTTGGGAGCCATTTGTGGTGTTGCTCTAGTAAAAGCCATTTATAAATCTAACT
ACGAACTCTATGGTGGTGGTGTTAACTTGATCTCCCCTGGCTACAGTAAGGGCATCGCGT
GGTCGGCGGAGATGATCGGAACTTTTGTTCTTGTCTACACGGTTCTATCAGCCACATATT
CTAAGAGGAACGCCAGAGACTCTCATGTCCCTATGAGTAATATTATAGTACCGTTTGACT
TAAACTTCTACATATTGATAGATGTGTAATATATATTTGTACGATCGGATTAATTAGTCA
TAGCAATATTATAAGTAAATCGATATGATAAGCTGATAATCTACTAAAATTGGTAATGAA
CTTGTTATTACATACTAGTATTAAATTGTACCGCGTAAAAATATGTGCTTTTTAAAGTTT
AGTCCTTAAAATAACCTCAATTGCGCTACTTCGAGAAAGCCGCTTAGTTGGCCTATGCCT
GTTTGAACACCTTTGGTTAATCTCTTTTTTTTTTTTTTTTTTGATATTGTTAACTTCTCG
CATATGTATTTAGCTTTACTTGGATTTGTTTTACTTAAAACGTAGACAAATTATAGGAAT
TATCTAAAATGGGAGGTTATCTAATCTAAGTTCCTAAGTAGACGATAGCCGGTTTGGTCA
AACTTCTATAATCTGCAGGTATATTTTTAAAAAAAACTTTTTTTTTTTTTGTGAGAAGTG
CTTTCGAAAAAGTAATTTGAAGAGCTGTCTTGGATCTGATTAGTAAAATAACCTATATAG
AGCTTTTGCTTACATTTACTTCTGTTTTTAGCACGATCTATTTTGATTTTGAAAGCTTGC
AATTATTTTATGACAACTTCTCCCTTAAGATAATTAGACTTATCTTGTCATCTTTAGCAT
ATTCCCAATTTTTATTGTTTCAAATAATGGCATTTGAAAGAAAGTGTACCAATATGGACA
AAGCAATTTCGTGTTAGCAAAACATTTCTAAAAATATAATACCACATTCAATGTTTATGT
AAATTGCTAACATCATCAAGATTCTTACACTTTGTACATTAAATAATGATGTAAAAATGT
ATATGTTATTTTCTTGAATTGTAGGTGTTGGCACCTCTTCCAATTGGATTTGCAGCGTTC
TTGGTTCACTTGGCCACAATCTCAATCACTGGCACAGGGATCAACCCCGCTAGAAGTCTT
GGAGCTGCTGTCATCTACAATAAACACATAGCATGGAAGGATCTTGTAAGAGCCCCCCCG
CATATACATGATCTGGACTCCTTCCCCCTTCATGGTTTGTGAGTCCGTACAGCAACCTCA
AGTTAATATATATACAATAACAACTGAGTTACTTTTTTGTTTTTGTTTTTTTGTTCTCCA
CATGGTGTCAGGTATCTACATTGGGGCTTAACTAAATTTAAATTCGTGTCGGAAAGTCCC
ACATTGGAGGACGGATTTATCCCACATTGGAGGACGGATTTATACTCCTCGAACCTGAGA
GTCTGGTTAAGGATGGAGGAGAACTTAACACTCTTCCACAACCCCTTGTTGGTTAATGAA
CTCTTTGATACATATACAACTATACAAGATCTGGACAAAAGTTACTAG
>Lba05g02002	+	
ATGTCAACAAAAGACATAAGAGCAGTTGAAGAAGGGAATTGTTCAACTTATACACAACAT
GCTAATGAAGAAGATTCAAGCCTTTGCACTTCACCTGAGGTTGTCATTATTATTCAAAAG
GTTTGTTAATCCTCTTGAAATGAATTAAACTCTGACAAAAATGAGAATTTCTTAGTGACA
CAACTTTTTGTGATTACATTTTTATTTTGGGATTTTATTATAGGTGATAGCAGAGGCGAT
CGGAACGTATTTCTTGATATTTGTAGGGTGTGGTGCAGTAGCAGTGAACAAAACATATGG
TTCGGTAACATTTCCAGGAATATGTGTGGCATGGGGTTTAATTGTTATGGTCATGGTGTA
TGCCGTTGGTCATATTTCTGGTGCACATTTCAATCCTGCAGTCACCATTGCCTTTGCCAT
TTTTAGGCATTTCCCCTTCAAACAGGTTTGTTAGAGTCCCACCCCGATTTCTTGATGGGG
GATTTTAGTCTCGTTATATGCTCGTGGATGATCCTCACTTCACAAGCTAGCTTTTGGGGT
TGAGTAACGTCCTGTTGAAATGTCCCCGATTTTCCAACAAGTTCTAAGTCCATTTTCTTA
TCATGGTCAGAGTTAGGCATATCTCAATTCTTGGTTTACTCGATGTTGGGACCCCATATT
ATATTGTGCATGCTCCAGATGTTCTGTCCTGGACGCGTGTGGGATGTTAAGAGTCCCACA
TCGGTTATATGGTCTTAACTCTTAAGCACTCTTCAACTCATGAGCTAACTTTTGGCATTG
CGTTAGACTCAAAATTTGTTTCCTATCTAGGTTAACTCATATTTGTCTTTCCTTTTATAG
TCAAAAATTACATAGAGAAAGTAAATTAATCATGCAGAAACATCAAGAAAATTCCATGCT
CGATAATTTTGTACTGCTTGTTGGAAAGTAACGTGTCAAATGGAGTACAATGGATACAAT
CATTCATATAATTGACCCCAACAAACTCTGTACCGTGTTGTCTTGAGATTAATTTTGACT
TTTTGTGTCTATTGTAGGTGCCACTGTACATATTGGCACAGTTGGTTGGGGCAATTCTTG
GAAGTGGGACTTTGTATTTGCTGCTGGATTTGAAGTCTGAGGCATTTTTTGGAACAGTTC
CAGTGGGATCAAATGTTCAATCTTTGATTCTTGAATTCATCATTTCTTACCTGTTGATGT
TTGTCATTTCTGGTGTTGCCACTGACAATAGATCAGTGAGTTAATTTTTGAGTTACTTTT
GTTAAGTTTATATGTTTTGCCTCAATAGAATTTTAGGTTGAGGATACATTTTAATTTTTG
GCATTCTAATTTTAAACAGATTGGAGAGCTTGCAGGAATTGCTATTGGAATGACAATACT
CCTAAATGTTCTGATTGCAGGGTAAATTTCACATATTTATTTCCCCTTTCATTTTTTTTT
TCCTGCAGTAAAAATAATAAAGCAGGGAAAAGTCATAGATTATCCATTTATTGAAAAACG
GTAAAGTTGACCTACAAACATTTTCAACTTATAACTTGAGGAAACAAGTATCTCAAGTTC
ACGTATAGTTATGCACAATTATAGGTATCATTCATTTTTAAAGGGGAATTTTAGAGCAAC
GGTAAAGTTATCTCTATGTAACCTATAAGTCATTGGTTTGAGCCGTAGAATTAGCTACCA
GTGCTTGTGCCCGGGTAGATGGCAGTCAATCAATGGCTACATGCAATATCACACTCCCTT
GGGTGATGCCCTTTCACGAATCCTGTGTGAATGTAAGATGTTTCGTGTACCGAACTATCC
TTTTTTAACCTAACCAAAAACGTTCATTTATCATGTATAAGTTGCACAAAGGCATGATAT
AAAGAGTAAGCCAATATATACACAATAACCGCCTAGGAGAGTGGTAGCATAGATAAACTC
CAACACTATTAACCAGAAATCTTGGATTCAAGCCTTTGAAATTGGAAACTCTTAATTAAA
ACGTTTTTCTTTATGCGCCTTATGCAACGCGAATCTGAATTAATCGAGTAATTAAATTTC
ACGTATTATTAAATATGTAAAGCAAAAAAATTGCAGGCCAGTGTCAGGAGCATCAATGAA
CCCAGCAAGGAGTATTGGGCCAGCAATTGTGATGCATGAGTACAGAGGGCTTTGGGTTTA
CATAGTTGGGCCTATATTTGGTACTATAGTTGGTGCTTTCACTTATAACCTCATAAGGTT
TACAGAAAAACCACTTAGAGAACTCACAAAAACTTCAACATTTCTCAAAAGCATGTCCAG
AAGCCATGCTTAATTTTTCCTTCTTTTTTTTCTTCTTAATTATTCTTTTTTTTTTCCCTC
TGAGCCCCGTGGCTTAACAAAAAATAGAGTCACTAGTGGCGTTTTAAGAGAAAATTCATT
AGTAAAAATAAATAGAATTACAGAAAAGAGATATAGTAAACATTTTCTTATGTAGTTTTT
TCTTTTCAACTTTTTTTATTGTGGGTATGAAACCTGTATTTTTTAAAATTTAAGGTAGTA
ATTCTGCCAAGGGAATTAATTCTAAATTCTCCTTTGTGTAGTTCATTGATTGTTGGTGTT
GTTTCTTTTTACTTATTTATTTATTTATTTACTTTCTTCTTTCTGAAGTATTTTAGTTTC
TTAAAATTTCAAGAATTGAGGAAAAGATATGTTTATTATAGTCCATCGACGACTATATAT
GAGAGGAATAGAGAAAAACTCGTAATTGTTATGGAGGAAAAGATCTATTTATAATATAAT
TCACGAAAGAGTGGTTTTCTTTGATCTTTAGAGTTTATTCGCTTCAAAACTGATTCTAAA
TTGTATAATATCATTTTCGACCAACCTCCATCAAGAATTTATTTTTTGTTATAATTTCAA
GAAGTTACTTTTTGTTGTAACATGGAATTTTAATCTAAATGTTTTCAAGATCATAAAAAA
GGTCTATATAGTTTATAGAAAATATTTTTCTTCTACCTATAAATCACAAAATTTGATGCC
CTTATAACCTAAAGATCACTTCCAATTCAAGAGAAATAAACTAAAAAAGATTTTCTCTAT
GTTGAAGAATATTAAAAAATTGCTTGTATTGTGGAAAGAGAGTCTTTTTTTTTCCCTTCC
TATTTTAAAAGCTAAGATATATACGGTGAAAGAGAGTCACATGCACCTTAAGCCACTCCC
TTAAGCCAACGAATATTTAACAAGAAAAATTAAGCATATTCTAGGAAGGATCTCACTAAC
ATAACAAATATAAAGTTTGAGGTGCCTTTACAATTTTTTTAATGAGTTCCACAGGATGTT
TGTGCATCTACGTGCTCATTGAAAGAATTTTCAGGCTGTCAGTAATTTTTATTTTCACTT
TCCTTCTCTGACACGAACTGGAAAAATGTAGTACTTAAACTTAATTACCCCTGAGAAAAA
AAAAAAAAAAAAAAAAACAGGTTCTAACATATATTTTCAAACTACATGAAATACCATAGG
TCCTGTTTCGATCTGTATAGAGTCGTATCTCTATAGGGAACGACTTTGTTTGTTCGGAGA
TTTTAGACTGCTATAGTAAAATGTTGATATGAAAAATATATAATATGAGATACATGAAAA
TTCGGTTTAAAAACAAATTTGTTTGTTATGATAATTATAGAGGATGATTGTTTTAGAGAG
ATCCAACTGTATATGTGACTTACTAATTGAGCATCAAGTCCATTTTTCGGTTAAAGAACC
ATTAGACACAAAGACAAAAGGCCTTAGGATAAATTTAAAAGAATATTAATCAAGAAATGC
ACGTAAGATTGTTTTTGTTTTGCTTATATTTGATCTCTTATAGATGTTACTCATGTAATC
ATGTTAAACAATAGGTTCAAATTTAAATTATATTTTATTACCCTAAAGAGAAAGTCATTT
CAGAAACCCAGAAAGAAATAGTTTCCAAAATCAGTAAAACTAAAAATCACCCTAAAGGTG
TTTAGATATAAAATATGCATATAATATAATCCCATACCAAAAAAGAAAAAAAACTAAGCA
AGCAGTTATATATGTAGCTTTCGTCTCTGAATATCATGTGCCACGAAGTTCATCCATATT
TCAGGTTATAATTAAAATAAAAAATAAAAAAGTGAAACACATGGAGTCACATGATTTTTT
GTAACTTTCACATGTCACATGATTTTTTGTAACTTTCACATGCATGGCCTCCATTGTCAC
ACTGTCATTTAAAAATTAAAATGACTTTCTATCTACTGTTTCATATATAAGACTTCACAA
AGACAAAACAAAAACATTAACATCGCACTCATTTAGATCCAACCCCATGACAACAATTTA
TTCCCCGACCTTAGCCAAGAGAAATCCTAGATTCGCCGTTTATCTTTATAACATATTTAA
TTATCTATAAATATTATTCTGTTGAGATGATAAATATATCGGTTGTTAACTTAATTCTAT
TCACGAAAAATAATGTAGATGAATCCCAAGTATTGAACCTAGAATCTCCAAGTTGTTACT
CCGATATTTCCATGCATTCCTCAATACTTAACCCATTCCCTTAGGAATTATGTCCTATTT
TATATGATGGTATTCGATTAAATACAAATTTTAATACATTAAATAAATATATGATTCACA
TAAGTTTTAATCTTAAATTTGTCAGACACTTAATTGCTTTTTAAGGTAATCATCTCAATT
ATATATGTTAAACTTTGGAATTTGTGAAATCTATATTTTTTCAAAGATGTGTCATTGAGT
TATGCCGAATATTTTAGCAGGTTGATGAATAAATTCTATATAGAGTGGCTTATAACTATG
AGTACAAATTACAAAAAACTATTGTGTAACTAAAATAAATTGCTTAATACATAGTTAGTC
CCTTCAAATTATCAGGATATTTCATTTAGACACTCGAACTAAGTTATGTTTTAATTGAAC
ATCTCAACTCCTAATGAAATGTCTCAATTAGCTACACTTTTGGTTCAAAATTTTGAACTT
TCTTTGCGTGTCAGGTAGTTAAGTTTATCATATAGAATATGTCATATCCTTCAATTATAT
GCATCAACCTCAATTGAAAAAAATATCTGGGATTTTGCGACTTATTGAGATGAAATATTT
CATATGATAAATTTAACTACATAATAGACGAATGAAAACACATATAATTTTTTTTTTTTT
AAATGAAGCGAAAGTGTCTAATTGAAACACTTTGTTAGGAGTTAAATATTCAACTGAAAC
AGAATTTAATTTGAGTATCTAAATAAATATCCTAACAAATTTAAGATGCTACCTTTTGAG
GCAAAAATTAAATTCATGATTTCGTCATTTCAAACATAAGGTGGAACATACATGAAACAA
GTCAAGCAGTCATGTCGCCATCCATGCAGTTTCCATGCACCCGCCTGAAAAGTCCACTTA
TATTTATTTTTTATTTGAAATAATATAATATTGGCAGCTGATATGAGTTTTTTTTTTTCC
TTTCTATTTTTATGCTTCCATTTCCATTTTATGATGTAGTCCTTTCACCAAAAATGTGGA
CGAATCTTGGACTCTAGCTAGTCGATTCACAAGGTCACATGGGGTGGGGCCGTGGGGCTA
ATCTCCTAAACCATTTTACTTATTTAAGTTTCTTTTATGGGGGTATAATATAATTTAACG
TTTTTTTTTACTTTTAGAGGTTTCTCTTCTCCTTCTTGAATCTTCTTTTTATTTTTTAAT
ATTATCTCTTCAAAAACTTATCTTTGATTAAAAAATGTACTCCTAGAGTGGACAGTAGGT
CAATACAAATTCTTAAGGTTGCAGTTCCAATGCAGGAGAATATGATACTTGTGATATGCC
TTTTTCATGGTATGTTAGTCCATTTTGCAGCAAACCAACATTCGGGAATTATGGCCAGTT
CAAAGGTTTATTTTTATTAAGTTAGAACAATTATTGACATTAAATAGTTAAGTGGCACCG
TCAGAATTTTCGTCAAGAAAAATTAAAATATAATAGAAAAAGGCTAGAGATCAATATATA
TAATATATTTATAAATTTAAAAAATTAACTTATCGCATCTTTTTGCAAAAAAGAGTATCG
GTTAACTTTTCCTCAAATAAGAGTATAGCTCCGCCCCTGATCAAAAAACACTCATTATAA
GTTCTTTTGAGAATTTTCACGCTATCCAATTAGAGGGAAGTATAACACTTTCTAGAAGAG
AACTTATTTTCAACAATGCTTTTTGCAATTGAGGATTAGATGACATCCTTTGCATTTCCT
AATCTTTCCCAACATAAGGCTACAAAAACAAGAAACGATAAAGAAGAGAAAACAGAAATC
AGAGTACATATATATATTTTTATATTTAGTCAAAAAAGTCGTTTTTACATAATTCCGAAT
GTGTAAAATATTAGGAGACAACTATGCCAACTATGTATACCCCTCTAGTTATGTCACTCG
TGGTTTTCATTTCTTATCCATAAAATAAAGAAGCCGTTTATATTGACCCTCTTGGTTTCG
CATTCATTTTTCAGCTTTTTAGCTTAAGGACAACAAACAAATGGAAAGGTATATATATCT
ATATCTACCTTTAATAATAATTGAGCTTTAAAAAAAAAAAAACTCCTTTTATCCAGAACA
GACATATACCAATGGGCCAAACCATGTTGCACGAGGAAAACTTAGGTTACTTTCTTTTGA
AGATTAATTTCTCGTAATATAAATAAAGTGTAATAGGAATTTTTTTTTTTTTTTTTTGGG
AATGTATTAGAAATTCTCAATTGGCCTGAAATCCAAATTCAGCGCCACATTTTGTGCTTC
AGGACCACAGCAGTACTGGTAGGTAGCCAAAAACAAAAAATAATATTAAAAAATGAGCTG
ATAATTGTTGTTTAAATATAACACCGCAAAATTGGTACAAGGTATGTAGAATTTATTCGC
AAACTTCATCAACTGAATTTGGAAAGGGCAAAAAGAAAAAAGAAAAGTTGCATTAGGGGT
GTGTTTGGTAGGAAGGAAAATGCTTTATATATGTGTGTGTTCCTAAAAAGCAAGTATTCT
TTTAACCAATTTTTTGGTGTTTGATAAATAAACAGAAAAATACGAATCAACGTGAAATAT
AATATGAAACTTATTTGTAAAAGAAAAAGCGGAGGAAGTAAATAAATCACCTGAAATTCA
ACATGTCGGATTCTATGGAGACAAGCACATGCATTGTCTTCAAGAGAACTATGTAATAAT
ACTCCAATTTGTTGTCTTCTTTCGTTCTTGTTCTTTGTGTGATCACAAATAACAAAATAA
GTATGATGTTTGGGCTAAAGGCTAACAAAATGATGATGCTTAAAGCAACAAAAATATTAG
GTAATGTTTGCTTCAGAGTTTGCGAAAATTGAGTTTACAAAATAATGACGCAAGCTTACT
TTGGGAATCTTTTTCTTTTTCTTTCTTGAAAATATAAGAACTAGCTTAAATTGTTTTTTC
AGGAAAATACTAGTTTTGATTTGATAGGATCCATTTCGGAAGCATAGTAGAATAAAAGAG
AAATTCATACGTGAAACAATATGTCAGCACTTCTACTTGAAATACGTACGTCTCTTTATT
TTTTAGTCTAGCTACTTCTAAATAAATACTCTGCTTTGTTTAGTCTCTAACTTCATGCAA
GTATACTTTTAAATACTAAAACTAGGTTGAAAATTAAAATAAAAACTAATCTTGAGGTGA
AAAGCGTCAAAGAATACAAATAGATAGTTTGTCTCTCGTGCCCCATTCACACACTGTGCG
GAAGGATGTGTTTTTTTCTTCTTCTTAAAATAAATGCTACTCTTAGCAAATGGATTTGAT
ACTTGTATCGACAAACAACGTAACGAAATGGACATTCACACACTGTGCGGAAGGATGTGT
TTTTTCCTTCTTAAAATAAATGCTACTCTTAAGCAAATGGATTTGATACTTGTATCGACA
AACAACGTAACAAAATGGGATACTTGATGAAAATTATAAAATTCTAAATGTAACAAAATT
CGATACTTGATGAGAATTATAAAATTCTATAAACCATCGAGTCTTTCAACAAACATATTA
AGAAGTTAATTTTTACGAGTTCTCTAAAACAAAAGCCACCAAAATCTCATTGTTGTAGGA
TTAAAGATTTTTCTCGGATGTCAAAACTATCAACCTTAGCTAATGGACGGCCTGATGTAC
TTTAATTTATTGAGTTTTTTTCCCTTTTTTCTTATAAGAATCTCAGGTAATTAATCTATG
GCTGTTCATATTTTGATTACTATGTCTTGTCCCTTAACAAGTGGCTTCTACTCACTAGAC
ACTAAAAATATGTAATCCCTCCGTTCACTTTTACTTGTCCATTTTGGACTTTTCACGTTA
TTTAAGAAAATAATAAATGAAGCGCATAATTTATCAATTTACCCATATTAATTGGTGCAT
ATTTTATTGGATTTGAAAAAATAATTTAAAGTGAGTATTTAATACTATGGGTAAAATAGG
AAAAGAAAAGTTGTCTTATCTTGATATGAAAAAAATGACAAGTAAAAATGAAAATCTATT
TTTAAAATAGTGAACAGAGAGGGAGTACATATATAGTTATTTTAAGTGTTTTCAAGCATT
AATCTGTGGGCGAGTTTAAGTAATTAATGAGATGCATGGGCCAGCACTTAAAATCGTTTG
GATAAGAACACCTTTCTAGATTATTAGTATATTAATTACTACGAGCATACCAATAGTAAA
GCTCATTATGAGCTGTCTCTATACGATTTTAATTACTCCATTAATTAAATTCCATTAATA
TGCAATAATTGATAAAGAATGCACATCGCCTATCTACATGTCATAAGGTCGATATCAGTC
GTTGAAATTAATATTAACAACATCAATAACAACATCCTCGGGTCCTTTTGTTTAACGGAA
TCTAACTTAACATAAATATAATGCTAGGCCAATAGAAAAGCACACATTTTTTTCCACGAA
TTTATACCATTAAATAGAGCGGCCTTTTATTTAATAAAAACTAATCCTAAAAAAGGAGGA
ATACAAGCAAAGGGGGCTAGAATTTAATTACCTTACTAATCTTAATGAGACAACGACAGT
AAAAAGATCGCTCACTTAAATAAACTACTCTATTAAGCATGCAAATTTCATTATCATGCA
ATCATGGATAGTAAATACTCATTTGGGAAAGAAAATCAACTGAAAAGAAACATAGTTATT
AATTTCAAAGTCAAATTTACTCGGAAGTCCAAAATGCATCACAACTAGTGAAGAACAAAA
GTTGTTGCAGAGACGGATGTACTGAAGCAATTATGAGTTCATCCGAATTCTTTAGTTTTA
GCTTGACTCATATTTAAAAGTTCACCAAAAATATAAATAATAGAGTTTCAAATGAATTAT
CATAGATTTCGAAAGTCGAACTTATAATATTCAAAATTCTGAATTCGTCTCTGACTTGTT
AGAAGCAACGTCTAAATGTACACAATTATATATATATTCCTTTCTTTATCCACCATACAT
GAGAAATTCACAATTGATAATATCTTTTCTACTCTTTGCTATTCACTAAATCATATTTTA
TCCTTTTAATTTTGATTTTATAAAAGAAGTATCACAAAGATAACAATAAAGGGAATTATG
GAAATTAATTAGTTACGTACTGGCCCGCGCGCACCTTCATTGGCCTAAAATAAACTTGAG
AATGCATTACTAAAAATGACATTCTACCTTTGTGTCTCAAAGATTATCTTAATAATGCCT
TTTAGCAATGCAAATCAACATCTTTCTTGTCCCAATTATAAGATCATAATATAACCCCAC
TTTTTATTTCCTTTTAGCACTTACTCATCTTTTAACATAATAAACTACAATTCCTTCACC
AAATTTTTTTAAAAAGGCTAATTTATATTATCCGCATAATGGCTCCACCACTAGAAAAGC
TATTAATCATTTCCAACCACATAATCTTGAAATCTAATTAGTCAATTATTGTTCTCGCTT
TTTGTAGTAAAAATTTCTTTTAAGATTTCCTTAGTTAGGGCCCATATAACTCTTTGATCC
TTATAAGGGGGTAAGGTTAAAGGACACGTGGAATAGTGTGAACTAATTCCTGACCGTTAG
ATCAAGAAAATCAAGGGTCAGATCAGAACGATTTAGGTGGGGAAGGTTTAAAGTGGGACC
CGGGTTACGTGGGCCAGTCAGCAGAAGTAGACAAAAAGGGGAACACAGGCACATGATTAC
TGGTGCACCATTCAACCATTGGATCATAATTTTTTTGTGATTTGCAGTTGCCTTCCTTCT
ATTTTTGTAATGTTACATATTTCCTCCCTTTTCTTTATTTTAATAAATTGTACAAACATC
TCTTTCCATTTTAATGCATGTGGCAATTTTTGACTTCTAAATTAATGTTAGAACCTCTTA
ATTAAAACTAAAATACGAAGTTAAAAGTTGAATTATTTTTAATTAGAACATATTAATACC
TTATGGCTTATGGTGACATATAACATGAAACAAAAAGGAGATTTAATAGCTTCAATTTTT
AGGTTATGGACACGTCTCTTCACCAGTTTTTACGCAAAGAAAATGCTACACCCTCTATCT
CAATTTATACGAAGGTTGATCAGTTTGGGGAGTCAAACAACCCTTTGTTTAACTAAGATT
TTCTTCAACTCTTTCATAAACTGTGAATTATTAAATATGCAGACTTATAGTACTTTTTAT
AGTTTTTAAATGTGTAAATTTTAGTGTAAAATACTCAAAGAATCTATGTTTAAAATTGAA
TGGGAAAAAAAATTATTTGACTCCCCAAACTGGTCAACCTTCGTATAAATTAGGACAAAG
GGAGTAATAGAGATGCTTGAATATAATCAAATTTTTGTTTTGTTCCATTCTAATTTAGAT
CTATTTAATGTAATTTAAAATTCACCAATTATATATTTACGTTTTCATAATTAATAATTG
AAAATAAAACACCATTAACCTTCTTAAATATTTGTAAGATTATTCAAAGTTGTTCTAAAG
AAATCAAAAATATATTTAAAAAATAAGTTTACAGTAAGGATAAACTAAGAATAGAAGAAG
AAGAAATTATTAAAAATAATGAACTAACATAGAGTAGAATAGTCTTCTTTGATCTAACTA
TTTTACCATAAAACAAGTGAGAAAGGTATTAGCAAATTGTAATGCAAACTAGTTAGGATA
TGTTTATAATATTGCTAAACTAGAAGGATGTAACTGCAATTCAGTTTGGTTTTAAGATCT
AATTAATTATTTAATCCAAAAACTAATTATTTCACATTAAATAAAAATTCATTTAAACAA
TTTTTCTTACAATTCATATTCACTCCAATTTAACTACCACCCTTAGCAGTCCTTGTCACT
CTTTAATCTTCTCTTCTTGAAAGCAAAGTAGTGATTCTTCTATACTCTCACACGTTTTCT
TTCACATTTTATCTCTCACTTTTTTATCAGATAGATCTTCCCAAATTTCCTTCTTCCTTA
AAAACCTGTAATTTTCTTGCTCTTTATATCTGTAAAAATTTCATTTTTTGGTCCATTTTG
ATGTTGTTTATGTATGGAATAGTAAAAAGAATTTAGTTTAAAGTGATGGGGTGTTGATTT
ATTTTTTTTTGCTAGAATTTCAAGATTCTATCAATTTCTTCCTTAAAATCCTGTAATTTT
CTTGCACTTTTTATCTGTAAAAATTTCTTGGTCCATTTTGATGATGTTTATTTATGGAAT
AGTAAAAATAGTTTATTTTTAAGTGATGGGGTGTTGATTATTTGTTTAAGATTTTGTTTT
TTTGGGAAATGCAGATTATAAACCTGTAATTTTCTTGCTCTTTTTATCTTTAAAAATTTC
ATTTTTGGTCCATTTTGATGATTTTTATGTATGGAATAGTAAAAAGAGTCTATTTTTAAG
TGATGGGGTGTTGATATATTTTTTTTATTTTTTATGTTTAAGATTTTGTTTTTGGGAAAT
GCAGATGATATTTATGGAGGTGCTTTAAAAAGGACCAGTTTTCAAATGGCTGGTGATATT
GAAGAACCTTTTAGCCTTAATTTTCAGGTAAAGTTTGTGTTTTTTTTAAAAAAAATTAAT
TCCTTTTGGATCTTTACTCTTTGTTACTGTCATATTCATCTGCATTTATTTGGTTAAATT
TCTTTTGTTAAAATGTAACATACAGCTGGATTTGGTAGAGAAATCTTTGTTCTTGTTATT
TTAGTCAATTGGGAAGAAAAAAGTTGGAATCTTTATGTTCATTAGTAGATTGATATTGCA
GTATCAATTTATCTGTTTTAGGGTGTTCAATATGATTAATTATTATGAATAAAGAAAATG
CATATAATCAGTTTTTATAAATTAAATTTTGGACCCTTTTCTTAGCTGTTTGAGGCGGTT
ACTGAAGTTTTTTTTCTAGTTTCTTTTGTTTGTTTTATTGAATTGAGAATCTTGCTTGTC
ACTTCCCTTCAATAGTCCTTGCTGCATACATCAATGAGAAAGGAAATGAGCTTTTTCGCG
TAATGTCGCAAGATCTCGGTGTCAGTTTGAAAATGTGTTTGTAGCTTCCTTGCAGAGAAG
TATTCAAGAATTTGAAGTTTATGGGTTCCTAAAACGACCTCAGATTAATATATAGTAGTA
ATAATGAGTTCACAATCAACCAGTTATAGGTATTTAGTGGATATTCTAATACATATACAG
GGTCTAGGCAAAAGCTACTGGGTTCTTGTGAACCCGCATGTTACTCTCTGGATCCGCCCA
TGCTTCCTTGTACAATAGTGCTCTTTCTGTCTGAGAGATTGATCGGAAAACATTCTCTCC
ACTGGTCGTTGGGTTAATATATGTAGTTTTTCTTAGTTATGGATCCATAACACTTCCATG
AGATCATATATTAAATGCCGGGTCGCATGCTTGTTCATTGGTTGAGGCTTTATCAAAATG
GAATTTTAGTGCAAAAGATTTTGATAGTTTTGTTATCTAATAAAATTGGCCATACAGTCA
ATCTCTATAGAATAACACAGTTTGTTCCGATATTTTTTGGTTGTTATAGTGAAATGTTGT
TATAGAGAACATATGATATAACATAACATGAAAGATCAGTTCCACGGGAAAAATGGTTGT
TATAGTGAAATGTTGTTACAGAAGATGACTGTTATAGAGAGGTCTGACTGGCATGTTAGG
ATAGAGTATATATTACTTGAGACATTAATAATTAAACCATTAGGGGAAAGTGAAGATTTT
CCACGAGAACTAAATCTATGAGGCTTTTTTACTTAATATATGATCACTGGGTTCTGATGC
GTGATCTTAATCTGCTCACTGAAATTGACAGGCAGACTCGTGGCAATCTGGATCTATCTC
ATTCGGTAGATTTGAGAATGAAGCTTTATGTTGGGAGAGGAGGTCTTCTTTTACACACAA
CAGGTATCTTGAAGAGGTCAAGAAATACTCCAAGCCAGGTTCTGTAACTGAAAAGAAAGC
ATATTTTGAGGAGCGTTTTAGAAGGAGGGCACTTCTAAGCCAGAGCTCATCCGATTGGCA
GAACGGAACTGAGTCTCAAGCTAGTGAAATTGATGGCCCTGAGCATACAGGTTATGAAGG
GGACTTTGATCATGTTAATGACGTCAGCCTTTCCTCATGCTTTGTTGAAAATAATGATAG
ATTAGCCAACTCACTGAAGAATGAAAATCAAGCTAGTGAAATTGGTGTCACTGAATGTAC
AGGTAGGGGTGTCAAATGGGTGGGTTGGCTGGATTTGGGCGGGTTAAATTGGGATGAGTT
GACCCTCCAAAGTTACTTTGGCTGAAATGGGCTAAAAAGCGGGTCATAATCCAACCCGTC
CAATTCTTACTAAGTTTTAATTTCCTTATTTGTTTTTTTATAATTTTTGAAGTACCTAGT
AAAACTATTTTTATCTTTATTATGGTCTATATATAACATATCAAATAGAAAAATGTCTAT
TTGAAAGTATTTTGATAAGTTTCTATGGATCAACCATACAAATCAGCCCAATTTTTAGAT
AGCCTGAAATGCATTGGGCTAAAATGGACGATTAATAACTCGCACCCAAACTTGAAGGGG
TTGGGCGGGTCAAGTTTTCATGAGCTAATTTTGCCACCCTTATGTACAGGTTATGACGGG
GACTTTGAGCATGTTAATGAAGTTGGGCATTCTGCACACTTTGATGAAAATAATGATAGG
TTAATCCATTTATCGAAGAACAGAAAGTATCAAGCTATTGAAAATGACGTAAGTGAGAAT
GTGGGTTACTATGGGGATTTTGAGCGAGTGAATGAGGTTGGTCATTCCGCACGCTTTGAG
GAGAGTCTTGATGGATCAAATAATGGAGACATCAAAGTCACAGAATGTGGACCCCAGACT
GAACAAGCTACCAACAGTTCCCATGGTCTTCAAAGTGTTTCTGAACATCGGGAAGCTGAA
GAAAAATTTCATCTTGATGCTGGAAATTCAACTTTTGATGATAATCCTGTATCTGAGATT
GAAGTGAAAGAGAAACTAGAGGGCCAAGATAGCAGTATGGAGTTTTCATCAAACTCTGTT
GATCTGTACTCTAATGCTCATACCACCGAGAAAGATGGCAGTGTTAATTCAGAACCTCAA
CGAAGTTCATCTTCGAAGGTACATCTCTTTTAGCATTTATTACTACTCCATTAATCTTCT
ATTATTAGAGCAGTTTCCCGCCCTGCTCGCTTACTGTAGTAAGCTACTCCCTCTGTACAC
TTTTCAGATTTCGTGAACCAATTTTTTTTAATTTTGACATAAAATTTATAAGTTTTCTAA
ATGTAATATAAGCCACAATTGACAGTTCAAAATATTTAAAAGGCACATGACAAAATTGCG
GTCAAAGAAAAATGTTTTGACTCTCGAAATCTGAACGGTGTCACATAAACTAGGACAAAG
GGAGTACTATTAATAAGCATGGTAGTCTTATTCTAGAAAAGAAATTTTTTTGCCCCTTTA
TAGACTATCGGGTGCCTAAAATGCAGGTGAGGACTGCATCTCGATCTAGAGATACGAAAT
CCAGAATGTTGTCCCAAGTTAATGTTGCTAGTGGCAAGGGGCCTATCTCAAAACAAGCAT
ATACAGACATGCCAAAAAAAACAAATAGAAGGCATAGTGATGTTTCTTTGACACAAAAAG
GAGAAAAAACTGGAATAGAAGTTCCTGGCGCTCTCCATTTGCGTCCAACATCCAGAACAC
CAAAATCAGAGGTAGTTATCAGATTTTATAGCCTGTTTGGCCAAGCTTTCAAAATCTGCT
TATTTTGAAAAGGGTTCTTTGTTAAAAGCGATTTTTTGAAAAAGTACAACAGTTGTGCTG
GGCTAATCAATTTGAAAAGCACTTTTGTCAATATGAGTAGTACTTTGTGCTTAGCTAATG
TTTCAAAAGTGCTTTGGGGGAAAAACTATTTTTTTTAACTTATAGGAAACAGCTTCTGCT
ACTACTCAAAAGCGCTTTTTTTCCACACACCTCAACTTTCTAAAATAAGCACTTTTGGGC
TTTTAGCTTCTCAGATTCTTGGCCAAACAGGCTATTAGGCTTAGTGTTATCTTCAAATTT
CAGTGTGGGGTGAACTCGCTATTTCAATGTGTTAGGACTTATTGCTCAACTTCTTATTGG
GGTCAGATTGTTCTTCAGTGATTATTCAATTTTTTATCAAATTTATGGTACCAGGTGTCT
TGCTTTATACAGGTTTGTTCGGGTTCAAAAGAAAATGTACTTAATCAACAGAAGAGGTAT
GCTGCTTAATTATGTTTTCCATATTGAAAATTTAGGATATTTTGATTTCCCTGATTCATT
CTAATTTTTCCGATCATGTTTATTATTGAATGATGTATAGCACTGAACAACAACGGAGAG
CAAGAAAGGTCGTCGCTTCTCGTGCTTCCTGTACAGAGAAAGTTAGCCATAGACTACACC
AAAGTGTAAACAGGTATATATCATAGGAACAGTGTGAGCTTTAACTACATATTCTGTTCA
TCAAATTTTGGCTTATGTATATTATTGTTGTACAGGGATAAGCAGAGTGTAAATTCATGT
CAACCAGGCGTGAAACAGAATGGATCTGGTTTCCTTTTCAAAAGCGAAGAGCGGGCCAGG
AAAAGGAAAGAGGCAAGGACCAATTTATTGTGTCAACTTGATGAAGTTTAAAAGTGATAT
AAAACCTAAACAAAGTTTTTGATATTGATTTCAGTTCCTTATGAAGTTAGAGGAGAAAAT
GCACGCCAAAGAGGAAGAAACACATCTGCTCCAAGCAAGAACCCAGGTAATAAACTCGGA
CTGATTCTTCTGATTAATGGAAACAGGTCTAAATTAATATGGAGAATCATTAGGCTGCAG
TCTTTCGAATGTTAGCTCTGAAAAGCCATGGCATATATTTTGTTAGGTTTGCTTTTCTTT
TCCTTTCTTTTTAATTTTATGTTTAGACTTGTATTCCCTCGGTTTCAATGTCTGACTTTC
CTTTTTAGCTTCTTTCAAAAAGAATGCCACTTTCTTTATGTTTCTTTATGCGGTAACTTC
TTACACCCAACTTTCAAAGGGCATTTGGTACATTACACACATCTTTAGTTTAAGACCACA
AGATTCAAAGTCTTCTTTATTTTCTTGAACTCCGTGTCGAGTCAAACGAAGACACTTCAA
TTTGAATGGAGGTAGTAATATATAAAATATCATTTGCAGGGTTAGATGACAATATTTTTG
ATCAGCCGCTAGAATTAATTACTGTTTGTTTGATTTACTTTGTGATGTATGTAGGAAAAG
AAAGAAGCAGAGATCAAACAGCTACGGAGAAGTCTCAATTTCAAAGCAACTCCCATGCCT
GCGTTCTACCGTGAACCTGGTCGGCGATCAGAAAAAATCAAGGTATTAACAAGTCTCAAA
TAATGAGAATTCAGATCACCAAAACTCAGCTTTCTCAACTGTATTCTTCTGTTATTTCCC
TTTTTCCTACTTTTTAATCGTAGGCCAGCTTCACGCACCTCAACTAATTTCATGGTTTCT
ACTACATACCACCTGCATAGCTACCGGATAATTCTACCCGCCGAGGCATGAAAGGATGGG
GAAGAAATCACCTAGTGTTTTTACCTCCTTTGGGATTTGAACTTGACGCTATCATTGTTT
TCAACCCACTTCATTGGCGACTAGACCACACCTCACCCTTGGGGTGCTTTTCCTATGTTG
AAATTAGGATATTGCATCAAAACCATGCACTTCCTATTCCTGCATGAAAGTAAAACTTGA
GAAAATTTGTTTACAAGTTGTTTTACTGGTTTTGGTTGAAGCACTTCTCTGTCATTTTAT
ATGGACTCAAATCCCTTTTCTTGGACAACTGACATTAACTTTCTTAAAATTTAAAACCGA
AAAAAAAGAAAAAAGAATAGGGATGTTCTCTCTTGCTATCCTTGATCAAGTGTGATATTG
ACACTGATGGCTGGAACAGAATATCTTGTACATTGGTCCTTCTATTATGATATCCTTTAG
GGCCTATCTCAATGCTATAAGTTATGGGTGATGAATAGCATACTTCCTTGGTGCCCTTTT
TAGATTCAATCTCGTTTTATGGGTGATTTTTTGTGTATACTAGACAGGTTTGGTTTGAAG
TAAACTAAAAAGGTTTGGTTCAAAGTAAAACTTGCTTATCTGAGTAAGGCTTTTGGATGC
CTCAGATGTTGATTTCTGTAATGATATGGTTGGAAACTTTGATCGTCCTTAAACTTTTGA
CTTTCTAACATCGATCCTCGCAAGACTGAAAGCTGAATGTGAACGCATAGTGAATATTGC
TCTTTCATGTTGGGGGGAGTAATTTGAGAAGCCAGCCAAATGGGATGCCAAACTTTTCAT
TCATGTTATAGCAGTTCGTATTGATCTGAAGGTGGACTAAACCAGTTGATCTCTCTCCTA
AATTACATAAATCTTGCGATCCTACTGCTACCGGAAAAAAATGTCTTACTAATTATCTGT
CTGGCTATTTACTTATGAGTGTCTGCACTTGTCATCAGTTAAATTCATCCTTATCCTCCT
AATCAGTGATTGTTTTTCCCTCCCTCTTCGATAAATCATATAACTTTCTTTTTTGATTAT
TTTTTCAGGAGTTAGCAAATAAAACTAAATCAAGTAAATCACAAAGCAGGCTTTCATCTC
CAGGGGCTAGAGCTACTAGTTCAACAGAGAATACTGTTCCTTGTTCAAGAGCGGAAATTA
ATAACGGATGTTCCACTAATGAACATCTAAACGTGGCTGATTCGCCACAGGTTTCAGAAG
TAACCAATCATGCTTCAGCAGAATTATCAGACAGCAGTGTGCCATCTTCAGCTCCAATAA
GCAAAACTTCCCGCCAGACCCCATCGAATAAAGCAGCAACTCCAAAGAGAGTGCAAGAGA
AAAGGCAGGTCGTGAATTCTCCGAGGCCGAGAACATCAGATGCGAACAAAAGGAGCAACA
GCTTCAAAGCTGAAGAGAAAACAAAGGTAGTTGCGCGAAGAATAGGAAACGATATTAGAA
GTATTGATTTGAGCCGTAGTACAAGAGTGGGTCGTTTAGCTGTTGGTGTTGCTTCCTAG
>Lba06g00111	+	
ATGACGAAAGAAGTCGAAGCAGTTCACGAGCAGGCACCGGAGTATTCTGCTAAGGATTAC
ACTGATCCACCTCCTGCTCCGTTAATCGATTATGTGGAGATAAAGCAATGGTCACTTTAT
AGAGCTGTTATTGCTGAGTTTATTGCTACTTTGTTGTTTTTGTATATAACTGTGTTAACT
GTTATTGGTTATAAACATCAAGCTGATGTTAAAGCTGGTGGTGATGTTTGCGGTGGTGTT
GGTATACTTGGTATTGCTTGGGCTTTTGGTGGCATGATTTTTATTCTTGTTTACTGCACT
GCTGGTATTTCTGGTGAGTTTTCTTGAATCTGTTTCTTGTGAATTATTTTAATTGGTCAT
TCAAAAGGTGAAATTAATAGTATGGAAACGAGACAAAAAAAAAAAATACTACTAATAATA
TAAATATTAGTGACTTTTTTTGTTTTGTTGAAATAGTAATGGTCCATATGAAGTTATACT
AGTTCTTCCTTTGTTCTATTTTATGTGACATTTTTTTTATATTTTAGTTGTCTAAAAAAT
ATTGACAAATTTTTATATTTAAAAATAATTTAATGTTAAAATTCATATTTTACTCTTATT
GAGATGATTTATGACACAACTCTTTACAATTTGTTATAAAACCGTAATTTAAAAAAAAAA
AAAAAATCTTTTTTAAAGTTCGTGTCTAGTTAAAACATGCTACATAAATTGCGTTAGAAT
GAGTAACTTGTAAATAAAACAAATTACTTGCTAAAAGAGGTTACATGCGGCCTTATGCCC
TACAATTCAACCAAAACCAGTGTTATTGATATAAAATGGTGAACTCATAATTTAAAAAGT
AAACTAAGTTTAGTGCTAAAACCTTAGAGAAGGAGGGAATCTTAAGTTTAAATCTTGAAT
TTATTTTTATAATCGTTATAACAAGTTAAAACACACTGATAATATAAATAAGAACTCAAG
TGCAGAGCTAGTGCGTAAATATTACTAGTTCGGATGAATCCACTAATTTACTCCAAATTT
TGTATTTGCCTTAAGAAAGTGTATGGATTATTAATTTAGAACCCAATATATCAAACTCAC
AAGCTTCAACTATTGACTTGTTCTCAAACTCAATTATTGTTTTGTTGAAGTTGTTACATA
AAAATTTGTAGCAGTTTTGCTGAGCTATCTTACATGTGCGTGATTGTAGGTGGACACATC
AACCCTGCAGTGACATTTGGGCTATTTTTGGCAAGGAAGGTATCATTGATCAGGGCAGTA
TTGTACATGGTAGCCCAATGTTTGGGTGCAATTTGTGGTGTGGGATTTGTGAAGGCTTTC
CAGAGTGCATACTACAACAAATATGGTGGTGGTGTCAATGTTATGGCAGGAGGTCACACC
AAGGGTGTTGGTTTGGCTGCTGAGATTATTGGTACCTTTGTTTTGGTCTATGTTGTCTTT
TCTGCTACTGACCCTAAGAGGAGCGCCAGAGACTCTCATGTTCCCGTAAGTTTTCTTCCA
AAATCTAGGAATTCAGCAAAATTTAGTAACTTTGGTTTAAAGTTTATGTGTTAAAAAATC
CACTACACAAATTATTAGGATACTTACAAAATAACAATAGGTAATTGTTCGTAAAAGTTG
TGATTAGTAAAACTTGAAGATAAAGAAATACTATAGAAATTTTACACTGTGTCAGGTCAT
ATGAGCTCGAAAAGGAGAAGAAAAAGGTTCAATGAGAATTCAACCATCAACTGGGGAGCA
TATACAATTTTGATTATGGATTCAGCCAATTCATTAACTTGAGCCTAAACTCTATATTTG
TCTTAAAAATAATTTATTTTAATGTATAAATTATGAATTTAGAATTCATAAATAACTCGA
AAAAGATTAAATTCATAAAATCATAAATTTTAAATTCTGAATTTGTTACTAATGTTACAT
GGTAATTGTTACTAATGTTACATGATACAAAGCAAAGTAGCAAAGAGCAAACTCTATTCA
TGAATTATTGCCACTAGATTTCCTTCACTTCCCCTTTCACTTGAAACAAACATTTTATCT
AGTTGTCTTTCTTATCCAATACAGTCTAGCTAGCTACTTTAGCTTGTCTAGGGGTACTAC
TCTAGCATTAACTTCTCCACCAGAAATCATACAAATCCCACCTTTTTCTTTTTCCCCCTT
GAGGTGAATAAGTTGTTAGATAAAGACGAATCTTATCTCTGACTTTTGAAATGATCAGCA
CTAGGAATAAATAACTTTTTGTAGTGCTTGCTAGGCAATGCTACCCACTAGTATTAAAAA
AAGAGGGAGGTGACCTAATTAAACACTAGTATTAGAAAACATATCTTCTTCATACTTTTT
TTTTTGGGTGATTTAATAACTTTTGTATGTTAATAATTTAAAAAAGAATCACACTATCAT
ATCATTATAAGATAACTACAAGTAATGTTCATGATAAGTATTTTACTGGTTACCTGAAAA
ATACATTCAACTTAAAATTGATTACATATTGTTTCAACTCCTAATATTTTGATTTTGTAT
ATGATATATATAGGTATTGGCACCACTTCCAATTGGATTCGCCGTGTTCATGGTTCACCT
TGCAACTATTCCGATCACCGGAACCGGTATCAACCCGGCTAGGAGTTTCGGGGCAGCTGT
AATTTACAATGGTGATAAGGCATGGGATGAACACTGGATCTTCTGGGTCGGGCCATTCGT
CGGAGCTCTCATCGCCGCCGTCTACCACCAGTACATTCTCAGAGCAGGTGCTATTAAAGC
TCTTGGTTCCTTCAGAAGCAATGCATAA
>Lba06g03476	+	
ATGTCAAAAGAAGTGATTGAAGAAGGACAAGTTCATCAACAACATGGAAAGGATTACGTG
GACCCACCACCAGCACCATTGCTTGATTTTGCTGAACTTAAACGCTGGTCTTTTTACAGA
GCTCTTATTGCTGAGTTCATTGCTACTCTTCTTTTCCTATATGTAACTGTTGCCACTGTT
ATTGGTCACAAGAAGTTGAATGGTGTTGATAAATGTGATGGTGTTGGTCTTCTTGGTATC
GCTTGGGCTTTTGGTGGCATGATTTTTGTACTTGTATACTGCACTGCCGGTATCTCTGGT
AATATACTATGTCCATAATACTTTTTTTCGAGACGGATCTAGAATTTTGAGTTAGTTAAA
ATTGAGTGCAAAAAAAAAGAAAAAAGAGAAACATTAGTACCGGTACGGGGTACATTAGCA
CTTGCTATATCTTAAACGTGTATATGACATTTTAGCAATGTTATTATGAGTAAAAGGGAA
AATTTTAAGGTTAACTCACTACAAAATAAATACTACTGTAGGAATCAGCTACGGGCAACT
TTTGCTATTAAACAACAAAATGTATCTCTAATCTTGTTTATCGATGGATTAGTATGTTAG
ATACAAGTTACTTAGCGTCGGATTAACGAAAATTTCGTACTTTTTTTCCCTTTTTTGTTG
TGAAAGAGATTTTTTAAATATAGTAATGTGCGTTCTATTATGTGGCCGATTTGGAATATA
TGGTCCAAACGGGCGTTTGGACATATATTTAGTTGAAATTTTTTAAAATAAGCGGCGGTT
TTGTAGTTGAAGTTAAAAAATGGTATAGAGAAGTTGAATTTGTGTTTAACATGCATTTCA
CTCGATAAAAAGTAACGTGAAATTTTGTGAGTGATTGCTTTTTACTGAATCCCTTTTTTT
AAAACAAAAAAGGTAAAACTTTTTATGTCCAAACAGCTCCTTAAATTTCATATGAACTCT
AACATAGAATCTTAAAAAAATCAAATATTCATATTCCGAAACTATGTAAAAAAAGTATTG
TGAATCAACTTACTTTGGTGGTTTTTTGACTTTTTTTTGGTGTGTTGTAGGTGGACATAT
TAACCCAGCAGTGACATTCGGGTTATTCTTAGCAAGGAAGGTGTCATTAGTAAGGGCAGT
GGGATATATAATTGCACAATCATTAGGTGCAATTTGTGGAGTTGGTTTTGTGAAGGCATT
CATGAAGACCTATTACAACACATTAGGTGGTGGTGCTAACTTTGTTCAATCTGGTTACAG
CAATGGTACTGCTTTGGGTGCTGAGATAATTGGAACTTTTGTTCTTGTTTACACTGTTTT
CTCTGCTACTGACCCTAAAAGAAGTGCCCGTGACTCTCATATCCCTGTAAGTACCTTAAC
CTGAGCCAATTTTTGTAAAATATTCGAGTGTTTTAGTAGTGATATGAATTGGAATTTTGT
ATACTGATTTTTACTTGGATGTTGATGATAGGTGTTGGCTCCTTTGCCAATTGGATTTGC
TGTATTCATGGTTCATTTGGCTACTATTCCTATTACTGGAACTGGTATCAACCCTGCTAG
GAGCTTTGGAGCTGCTGTTATTTACAACAATAAAAAAGTCTGGGATGACCATGTGAGTTC
TTTACTGCTGAAATAGTACTGTTTCTGTGTTTGGTCTGACGGAAGTTATTTTCATGAAAT
ACATTTTTGAAAATGACATATTTTTCAGGAAAATATATTCGGTGTTTACTTGAAAGTGTA
AAATATTCTCTGAAAAAGAATAATTAAAAATCTGATTAATAATATTTGCAGAACCAAATA
GTTCTAATGAAATACTTGAATACCATAAACAGCCTTCCTACCTTTCAAGGTGGAGGTAAG
GTCTGCGTACAATCTACCCTCCTCAGACCTCATATTGTTGTAAATACTTGAACACCAGTA
AATATGAAGTTAGAAGCTAAGATAATTGTGAAAGAAAATGACTTTTCTCTACAAAAGCGC
AAAGTCTGGTGAAAAATGTTTACCCTAACACCAGAAATACTCTATTTCCTCGAAACCATT
TTCTGAAAAACTATTTTGACTTACCAAACACACCCTTCTGTGAACGTTTGTAACCAGTAA
AATAATGTAGTTAGAGCTGATATAATTGGGAACCTTTACACAAATAGATGGCTGGATGCA
CAGTCATACACATATAATACATGCATAATCATATATATTCGTTGACTATTTGTAGTTTAA
CCTGTTGGGTTAACGGCTATTTATATTTATGTTAATTCTTCGTGTAATAATTGTGTGTTA
AATATGGTGCAGTGGATCTTTTGGGTTGGACCAATGGTGGGAGCATTGGCAGCAGCAGCA
TATCACCAATATATATTGAGAGCTGCAGCAATTAAGGCCTTGGGTTCATTCCGCAGCAAC
GCCACCAACTAA
>Lba06g03416	+	
ATGGCTGCTACTGGTGGAAATATTTTGGGGGATGAAGAGAGCCAGCTTCCTTTTGGAAGT
AGTAATAAAATTAAAGTTATTTCTTTTACACAAAAGTAAGTATCAATTTTTTTTTGGTCG
TCCCTCACCACTCTATAATAAGCCTACGAGTATATATATTTTTGGTTTGATATATTTCCC
CTTTGTTCTCATTTATATGTATGGCGTTTGGCTTTTTCTTAACAGCTTAGATGACGAAAA
GAAGAAGTATACTTCACTCACAATAGCAGAAAGGTTGGGCTTGCCTGACTTCTTCACTTT
GGATGTTAGTAAATTTCATCTCTTACTCATCATTTTTTTCTATGTTGTATACAATATTTG
TGACTATATATATCCATGACAGTTATTACTGAACTTGGAGGAGATCTAGCATATCATGGC
ATTTTATGGTTATAAAAGCATATCATCAAGAATGAAATAAAAGGTCTAAAGTTAACAATT
TTCAAATATAGAAAGTTGTCATTTCGTTTGGAACAGGTAAAAAAAATAGTCTCATATAAA
CTGGAACAGATGGGTTACTTAAGATTTTCGATGGTGTACCACTGTCTATGTATATCTCTT
GGAATGGTCCCGGTGAATTTAAATTATGTGCGTTATAATATGAATAACTTTTATACTATA
CCAACCTAATTTAATCTGATTCTAACAACTTACTTGCATTTTTTTTTAAAGTACGTAAAA
ATTTACATTCACTACAAGCAACTACTATGCTTAGTTGGCTTTTAAAGTAACATGTTTACT
TGACCTTTTGATATATAGGTCTGGCGAGCATCGGTTGGAGAGCTTTTAGGCTCTGCGGTT
CTTGTTTTTATGTTGGACACCATAGTGATTTCAACCCTCGAAAGTGATGTCAAAATGCCA
AATTTAATAATGTCAATTCTCATAGCAATTACACTCACCATTTTAATCCTTGCTGTTTTT
CCAGTGTCTGGAGGCCACATTAGCCCTGTAATTACCTTCTCCTCTGCACTTGTTGGACTA
ATATCAATGTCACGAGCCATAATTTACGTAGTTGCACAATGTGTTGGTGCTATTTTAGGT
GCCCTAGCACTCAAAGCTGTGGTAAGTAGTACCATTGAACACAGATTCTCTCTTGGTGGT
TGTACCATTACAGTAATTACACCAGGGCCCAATGGGCCAGTCACTGTGGGCCTAGACATA
GCCCAAGCATTTTGGCTTGAGTTTTTGTGTACATTTGCTTTGCTTTTTGGGTCACTTTGG
ATGGCCTATGATCATCGTCAGTCCAAGGCACTTGGGCTCATTACTGTGATGTCCATTGTT
GGGCTTTTAGCAGGCCTCCTTGTGTTTATTTCAACTACAGTGACTGCTAAAAAGGGTTAT
GCTGGAGCTGGAATGAATCCAGCTAGGTGCTTTGGAGCTGCTATTGTTAGAGGAGGCCCC
CTTTGGAATGGGCATTGGATCTTTTGGGTTGGGCCTGGACTTGCTTGTTTTGCTTTCTAC
TTCTATACCAAGATCATTCCTACGAATCATTTTCATGCTGATGGATATAAGCATGATTTC
TTAGCTTTAATCGCGGCATTGTTTCGATCTGAGGTGTAA
>Lba06g02040	-	
ATGGAAGGGAAAGAAGAGGATGTTAAGCTTGGTGCAAACAGGTATTCAGAAAGGCAACCA
TTAGGGACCTCAGCACAAAGCAAGGACTACAAAGAGCCACCACCAGCACCATTATTTGAA
CCTGGTGAACTGCATTCTTGGTCCTTTTGGAGAGCTGGTATTGCAGAATTCATGGCTACT
TTCTTGTTCCTTTATATCACTGTTTTAACTGTGATGGGTTACTCAAGGGCTAATAGCAAA
TGTAGTACTGTTGGTGTTCAAGGTATTGCTTGGTCTTTTGGTGGTATGATTTTTGCACTT
GTTTACTGCACTGCTGGTATCTCAGGTATACATACATATCTCTGACTCTTTTTTACCTCC
ATAGTTTATGTGTTCAGCTAGAGTTGTGTGTTTAACTTCAAAGTTAAGTCTTTTATCATT
TTCATTAGTGATATTTTGCTTCAAAGATGAGAGCTTTAATGTGTCATTTTTACCTCCATA
GTTTATGTATTCACTTTTCGGAAACAGCCGTCACCTTGGTAGGAGTAAGGTCTGCGTACA
CTCTACCCTCCCCAGATCCCACGATGTAGGATTTCACTGGGTTGTTGTTGTTGTTAGTTT
ATGTATTCACTTAAAGTTGTGTGTCTAGCTTCAAAGTTAAGTTTTTTATCATGTTCATTA
GTGGTATTTTACTTCAAAGATGAGAGCTTTAATATGTCCTTTTTACCTACATAGTTTATG
TATTCACCTAAAGTTGTGGGTTTAGCTTCAAAGTTAAGTTTTTTTATCATGTTCATTAGT
GATATTTTACTTCAAAGATGAGAGCTTTAATATGTCCTTTTTACCTCCATAGTTTATGTA
TTCACCTAAAGTTGTGTTGTTAGCTTCAAAGTTAGTCTTTTATCATGTTTATTAGTGATA
TTTTGCTTCAAAGATGAGAACTTAATGTGTTTTTGTGACTAATGAAGAAGGAAACCCATC
AAGTTGCATTCTTTACCAGTTTTGAGTTTCTTGTTAATAGAATCCTGTAGAGTTTCATAA
TACATCAAAATTAACAGTTTCATTTTGGACATTTGGAGAATAAAATTCTTTTGTTGTGGT
TTTTGATGCAATGTTGTTATGGGCTTTTCAGCTATACTAATAGGAAATCCTTGTGCTAGA
GCTGGATTAAATTCCAAGTTGTACCTTAGTCAAAGATGGTCAGATCCTCTGAACAATTGG
TTCTTAATTAATTGAGTTTTGAGTTCTATTCACACAATCATGTTACTTAAAAGGTAATTA
CAAGCAAATATTTTTGATAAACGTTAAGTAGTAACCAAGTAAAAATGGTACAAAAACTTG
CTAAAATAGGTTAAACTACATTAACAGTGCAAGAAATCTTTATTTGGCAGTGTATATAAC
TTAAATACTTTTAAATTTGTTCTTTGTGTTCTGACCTTGAGAAAATTCTTGGTTTTGATG
ATCAGGTGGACACATTAACCCTGCTGTGACATTTGGTCTGTTTCTGGCAAGAAAATTGTC
CCTAACCAGGGCAGTGTTCTACATTGTGATGCAATGCCTTGGTGCAATTTGTGGTGCCGG
TGTTGTCAAAGGGTTCCAACCATCTTTGTATGAGATTCAGGGTGGAGGTGCCAATGTTGT
GAGCCATGGTTACACCAAGGGAGATGGACTTGGTGCTGAGATTATTGGCACATTTGTTCT
TGTCTACACAGTCTTCTCTGCTACTGATGCCAAGAGAAATGCCAGAGACTCCCATGTCCC
TGTGAGTACACTTAGTTGACTTCTCATTTTGAGCTGATTTACAAAATAGCCAGCTAATGT
ACGGGTTTTGTATATTTAAGTGTAAATATACAAATAATATACATATCGTATACATAAATA
TACATGTAATCAGTATTTTGTATATTTTGGCTAGCACCCGCAATAATTTCGGTTGACTGG
CCAAAGAAAGCCCTTTATTTAATATGTATACTTACTCAATGTTGTGTTTTACAGATTTTG
GCTCCTCTCCCAATTGGATTTGCAGTGTTCTTGGTTCATTTGGCCACCATCCCTATCACA
GGCACTGGCATTAACCCTGCTAGAAGCCTAGGTGCTGCCATTATCTACAACAGAGAACGT
GCATGGGATGACCATGTAAGTTTTACTTCTATGCATGAATGGATGTTGTTATATTATTCG
AATGGAGTATAAGTTTTCTTAAAAGATATAGTTATACTAGATAACTAAGATGAGTTTAAA
TGGAGCAAGATGCACGGTAAAGATTCATAGAACCAATGACAATGGCAATTTTCTTGAGAT
TGAGGCATAGTCGCTGATGTTTTTGTGTGGTTACACTAAATCTGTGCCACTATCGTAGTA
ATAACGAATGCAACCTTATTCCGATCCATTAACTTAAACTCCTAGCTAATGTGTTTGGTT
TTATAAGTAGCTAATGTGTTTTTCTTTCTTTTTTTTTCCCCCTGGTTTTGAATGAATGCA
GTGGATTTTCTGGGTGGGACCATTCGTTGGAGCTGCACTTGCTGCCTTGTATCATCAAGT
TATCATAAGAGCCATTCCATTCAGGAGTGAAAACTGA
>Lba07g01176	+	
ATGCCTGGCATAGCTTTTGGACGCTTTGATATTTCATTCAGCTTAGGGTCTATTAAAGCC
TATCTTGCTGAATTCATCTCCACCTTGCTCTTTGTCTTTGCTGGAGTTGGTTCAGCTATA
GCTTACAGTTCATAACTCTTCCTCCTTATTAATTCCTTATTTACTACAATATGAACTCCA
ATTATTTTATTCACTAATGAATTATACTGTCAGTGTACTTTAATCTATCGTAACATGTAA
ATTTCCTTAGTTTCACGTTATTGCTAATTCACTTACTACAGAACAACTTGGAATTAGGTA
CAAATTTTATTGCTAATTTTTCGTTAAATTGCTCATAGCATCATTTTTGGATAATTTATC
GCTAGCGAATTTATTGGTCACTAATTCAAGTATTTTTAGTAGTGACTTATTAGGCATGGT
TATGTATAGTTATTTTTAGGTGAAGTTTCGGTAAACAAATTTACACAGTCAGGCGGATAA
AATTTGAACTTGGTACTATATTGTAATGAAAAAGACACATGCCCATGCATGCAACTACTA
ATTGGAGTATTGACTGGTCCATATATTAGCTTCCTTTGGATTATATGGTTCTAACTTTTA
TACTTAATTATGTGTTGGATGCAGACAAGGTGACAACTGATGCTGCTCTTGATCCGTCCG
GACTTGTAGCTATTGCAGTTTGCCATGGATTTGCTCTCTTCGTGGCGGTTTCCATTGCCG
CTAACATCTCTGGTGGTCACGTGAACCCTGCTGTTACCTTTGGATTGGCTCTTGGTGGCC
AAATTACCGTTCTCACCGGCCTCTTCTACTGGATTGCTCAACTTTTGGGTGCCATTGTAG
GTTCCTACCTCCTCAAAGTTGCGACCGGAGGAATGGTAAGTTTTATATTACATACGCAAA
CGACATTTAAGTTACATACACTATTAGTATTAAAAAGAATATTCATATACTATCAGTATA
ATTTTACTTAGCTTGTTGTAACCATATTACATGTATATTATATCTTGCAAGTTACTAACC
ATGTTACTAGCCTCGATTTTAAGTGTTAATTATGTTTTAAAATTATCAACACAAAAAATT
TTGAACTTTCTTTGGAAAAACCCTCCTAGCTACGTCTCAATTTACATAACACAATCCAAT
TTATATGGCTATAACACCTGGGTGAATCTAATAATCTAGTGTCAGTGCATTCTGAATAAG
TGTAATCTAATTGTTATATGTATGCATCTTATATTTTCCGCATATGCATATATCTAGTTC
AAGCTGAAAGTAACAAGTTCAGTTTAACTATAAAATCCGTTCTAAATCTGCCACTGACTA
TACCAACATAACCATAATCATTTCATTTAACTCTTTTTCTTTTGTTCTTTTTTCAGGCTG
TTCCAATCCACAGTGTGGCAGCTGGAGTAGGAGCTGCTGAAGGAGTGGTGATGGAAATTA
TCATCACCTTTGCTTTGGTGTACACAGTGTACGCCACAGCAGCTGACCCAAAGAAGGGTT
CATTGGGTATCATTGCACCCATTGCCATCGGTTTCATTGTTGGTGCCAACATCTTGGCTG
CAGGCCCATTCTCTGGCGGTTCAATGAACCCGGCCCGCTCTTTCGGGCCTGCAGTGGCTA
GTGGCAACTTTGCTGGTATCTGGATTTACTGGGTCGGACCCCTTGTTGGTGGTGGTTTGG
CTGGCCTTATCTACAGCAATGTGTTCATGAACCATGAACATGCCCCTCTATCTAGTGATT
TCTAA
>Lba07g01497	-	
ATGGCCAGCATAAATTCTCTAGTGTCTACCAACTCATCAAAAAATGGAATTGTTGCTGAT
TTTTCCAGCATGGAAAAAGGAAAATATGGCCCAGTTCAGACTCCTATGAAGGAACTCTCA
AGCAGAGGTGCAACTTTCATATCTGCTTTCCAAAAGGTAAAAAAAAATATATGTATATAT
CAAATGTATACATATAATTATAAAGTAACACGCATTTTGAACCCAGAGACTCTAGATTCT
GTATTCACCTCTGCCTATAAGCTCCTGTTATATCGATTACTAATAATGACTATCTCATTT
CATGTTTAATCACACAATTAAGCAGATTATAGCAGAGCTGGTGGCAATGTATAATTGAAA
TGTGTATATATCTATAAAGTACAGTCATTCTGAATCCGCTGACTCTAGGTTCTGTATTCG
CCTCTACCCACATGCTCATGTTATATCATCTACTAATAACGACTATCTCATTCCATGTTC
AATCACACAATTAAGCAGATTATAGTAGAGCTGGTGGGCACGTATAAAGTACTTATTATA
TCGTCTGCTAATAACGATTATTTCATTTCATGTTTAATCGCGCAATTAAGCAGATTATAG
CAGAGTTTGTGGGAACCTACATTTTCATATTTGTGGGTTGTGGATCAGCTCTTGTTGATC
GAGAAAGGACACTCACTATTGTCGGTATGGCATTGGCATGGGGGTTGTCACTGATGGCAT
TAATATACACTCTTGGTCACGTTTCTGGCGCCCATTTCAACCCCGCGGTCACAATTGCTT
TTTCTGCAACTCGAAAACTACCACTACTGCACGTAAGAACTTATCAAACATCAAGCAAAT
TCTTGTTGATGAGCATATAGGCGGATCTAGAATTTTAAATTTGCAGTGAAAAATACTATC
ACACATTACTTCTTGATGATAATATAGTTCACACTCAGTGCCATGATATATGTTTTCACA
AATGGTTCACCTATGTATACAGAGTTGCAGCAGCTTCTTTTTATACACATTCCCCTGTGG
AAGAGTCACATTGACATGGGCTGTTCACTCAATCAACAGTTATATGCATTCTGATCATGG
ACGAATTCAAGTTTAAACTTTATGAGTTCTAGGATAGTGACCTAAGGTGCTAGTAACTGA
GTTCTAAATTTAGTTTTATACATATTTAGCGAATTTATTAAAACATACACAAGGATTGAG
CCAAAATTATTGGGTTCTGTCGGACCCGTAACTTAAAACCTACATCGACCCCTGATTTTG
ATGGAGGTGCATGTGGGCACCGGTACAAGAAAATTAGTCTTGATTATCTACTTCTTTCAT
GACATGTTGATTGTGAAAATAAATGAAATTGTAAAGGAAGTTCACTTGGAAAAACTCTTT
GGATATAAAAGCACTGATAATCAAGAAGTGAGAGGATGTTCAATGCGCTCTCTCACTTTT
TCTTTGGTGATCTTTCTTGCAGGTGCCTATGTATGTATTACCTCAATTCTTGGGCTCTAC
ACTTGCATGTCTCACCTTGAAAGTGTTGTTTAATCATCAAAATGACATACTACCAACTCT
CACTCGGTACAAAAGTCCAGTCACTGATTTTGAAGCTATATTTTGGGAATTCATAATGAC
TCTCATTTTGATGTTTGTGATTTGTGGAGCTGCTACTGATGATAGAGCGGTATGCTTTTC
ACTAAGGATTATCTGGAGAAGTTTCTATATAAACTTTCATTTAAACATCTAAATTTGATT
GTTTTAATCAGTTTACTATCTTCATTTGCAGAACAAAGAGGTAGCTGGAGTTGCTATTGG
AGTCACACTAGTGTTTGAAGTCCTCATTGCAGGGTAAAATTGTACCTCAAGATGTGCTTT
TAATGGTTATCATGATTCTTGACTATGTTGATCGGACCCTACAAAAAGTTATTGCACCCG
TGTTGGATCCTCCCAAAATGCGTAACTTTTGAGGATCAGACACATAACCGGCGGTGTTTT
TGAAGAGCCCGAGCAACATAAATTACTAACAATGAAAAATCTAGGACGAGCAACTTTTCT
TTCTTTCATACTTTCTTCTGTGCATGTTTGGAACTTCTAGAATTGTAGAGAATAACATTT
TCTATAGACAAGTTTGTCACTAAATTTCATATCTGCAGGCCAATCACTGGAGCTTCTATG
AATCCGGCAAGAAGTTTAGGCCCTGCTATAGTCTCAGGTGTCTATAAAAACCAATGGGTC
TTTGTTATTGCCCCGATTCTTGGAGCCATGACAGCAACCGGGATATATAGCCTTCTCCGG
CAACCAAAGCAGAGCACTAGAGTCTGA
>Lba07g01359	-	
ATGGCAGAAAGCAAGGAAGAAGATGTTAACCTTGGGGCAAACAAGTATAGGGAAACTCAA
CCTTTAGGCACAGCTGCCCAAACAGATAAAGATTACAAAGAACCACCACCAGCTCCATTG
TTTGAGCCTGGAGAATTGTCATCATGGTCATTTTACAGAGCTGGAATAGCAGAATTTATG
GCTACTTTCATGTTCTTGTATATTACAATCTTGACTGTTATGGGACTTAAAAGGTCTGAT
AGTTTGTGTGCCTCTGTTGGTATTCAAGGAGTTGCTTGGGCTTTTGGTGGTATGATATTT
GCTTTGGTTTACTGTACTGCTGGTATCTCAGGTTAGTTAACAAAAAATAATCCCCACTCT
TGTTGTTACTTACAGCCTGTTTGGATTGGTTTATTTGAGGTGTTTTTAAGCCAAAATAGC
TTTTAAATAATTTTATAGTGTTCAGTTAAAATAAAAAAAATACTTTATACACTTATTTTT
AAGCCACAGTGACAAAAATAAGCCAAAAGCTATAACTTAGAGCCCGTTTGGATTGACTTA
TAAGCTGTTTTCAACTTTTTTGAGTGTTTGATTGGCCAGTTTAAAGTCATTTTGTGCTTG
AAATAAGCTCAAAAAAATAATTAGGCCCATTTGACTTAGCTTATCTAAAACAGCTTATCT
GCTTATAAGCCAAAAAAATAAGTTAGACTACTCCTAACTTATTTTTCTTAGCTTAGAATT
TCTGACTGGCTTTTGGCTTATAAGTGCTTTTTTAACCACTTGGTTTAGTGTACTGCTGGT
ATCTCAGGTTAGTTCAGAAAAAGAAAAAAAAGGAATCCTCACTCTTGTTGTTTGCTACTA
GTACTAAAAAGTTGTAAATATTTTTGTCTGTTGGGTTTTTTCTCCGTTAATTTTTGTGAC
TGGTTTTCGTTTTTATCCCTTGTTTGACAACTATTTTTATGGATCTTCTAAAATACCCAC
AAAAAAAATTATGATTTTTAAAGATGTACTCTAGTTCTTGAAATTTGGTTTGTGCAATTT
TTTCTTTGTTTTGTATTTTTCTAAATTAGATCTTTACACTGCTGGTATCTCAGGTTAGTT
GAACAAAAAATAACCCACTCTTGTTGTTACTACTTAATTCTTTCTTAAATCTTGTATTAA
AAAGTTGTAATCTTTAAGTTTGTTCATGGGGTTTTTTCTCCCTTAATTTTGTGACTGGTT
TTCATTGTTATCCCTTATTTGGCTACTCCTCCTTTATGGATCCACTATAACACCCACAGA
GAAGTACTCCATATGTCCCAATTCATGTGGTGTTTGGATTTCGAGAGTTAAACTGTTAAA
TTTTGACTATGAATTCCAATATGAAATCTTTAAGCTTTTTGAACCTTACTCTTATAAGTC
ATTTGAAATATCTAAAATGCATATGAAAAGATCGTGATCAAAGAATAACTTGTTTTGACT
CTCGAAATTCAAAAGGTACCACATAAATTGAAACGAGGGAGTATGATTTTTTAACATTTA
CCCTTGTTCTTGAAATTTGGTATGTACAACCTTTGTTTTGTATTAAAAAAATTCCCACTC
TTGTTAATTTAATTCTAAATCCTGTTCTCTTTACCATTAATACTAAAAAAGTTGCAATCT
TTAAGTTTGTTCATGGGGTTTCTCCCATAATTTTGTCCCTGATTTTGATTGTTATCACTA
CACTTACTTTGGCAACTGTTTTTATGGATCTACTAAAATACCCATAAGAAGTATGAATTT
TTTTTAACATGTATCCTGGTTCTTGAAATTTGGTATGTGCAACTTTTGTTTTTTTTCCCT
AAAAACTGAGCCACTATTTTGTACTGTTATAAACAGGAGGACACATTAACCCAGCTGTGA
CATTTGGTTTGTTCTTGGCAAGGAAGTTGTCCTTAACAAGGGCACTATTCTACATAGTGA
TGCAGTGTCTTGGTGCTATCTGTGGTGCTGGCGTTGTTAAGGGTTTCATGGTGGGACCCT
ATCAGAGACTTGGTGGTGGTGCCAATGTGGTACAACCTGGCTACACTAAAGGTGATGGAC
TTGGTGCTGAGATTATTGGCACTTTTGTCCTTGTCTACACTGTTTTCTCTGCCACTGATG
CCAAGAGAAATGCTAGAGATTCACATGTTCCTGTAAGTGCCTAACTTAATATTACTCTTT
TAGCTTAAAAGTTTTGTTTTATAGGGATGATAAATTTCTTATTTGGGAATTTAAGTCACA
GGTTCTGTGTGTAAGTTTATTGTGGCCTATAGCTTTGTTATATATCCTTGGTGTTGGAAT
CTGCAAGCTCACATGTTCTTATTCATAAATCTTGTAGGATGTAGGATATGAAGAATTACT
ACTAAATGTGTAAACAGAAGCAAGGTTGGCTTTAGTAGGAGATAGAGAATTTGGATGTAA
ATTGTGATAGAATCTTTTCTTGATTTAGTTTTTAGCGTCTTGCAAAAATAAAGTTGATCA
TGCTAGATGTGGTGTTTTGCTTAGTTTGTCAGCAAGTGCTTTAATCTGATGTAGACTTGG
GCAGTGATTTGTACCACTAGAATAAGTTACTTGTGCTCCTAAGTCCTGATGCTTTCAATA
GGTGGGGCCTTTAGTCATATTATTCAGAAGGGTTCAAAATTTGCTCTGTCCTATTTGAAA
TATCAATATCTCTGTACATATCTGAGTTCTTCTCAATGAATGATTCTTAACATTATTAAT
CTAACAAAGTTCACCTTAGGTGCTAAATAATGACAGTAAAATTTTGGGCTTGATGCATGT
TAACAGTTCAATTACTGTTTTCTTAAAACTATGTTTTTATCGAAGTAATTGGCCAGCCAT
GGCCCAATGACACTGCCCTTTGTGTACTGCATTCAAGATTACCACTTTGTGCATCTGTGA
TAAGCTACTGGTCCATGGCCTTGATTGAATGTTGTGTGTAGTATAAAGTTACAAGTATAG
TTTTAAGTTATACGGTGTCATCTTTCATGTTAATATTTGAAATATAATCACAATTTTGTT
GCAACAGATTTTGGCACCTCTTCCTATTGGATTCGCGGTGTTCTTGGTTCATTTGGCCAC
CATCCCAATCACCGGAACTGGTATCAACCCCGCCAGGAGTCTTGGAGCTGCTATCATCTT
CAACCAAGACCAAGCATGGGATGACCACGTAAGTCTCTAACTTAGAAGCACGACGATATG
GCAATTTTTCATACATTTCTTTCTAATTTTGCACTGAAGAGAAAGGGTGTTATAATATCT
AACGAACGTGTTGTTTTTTCCTGATGTTTTCAGTGGATCTTCTGGGTTGGACCATTCATC
GGCGCTGCTCTTGCTGCGGTTTACCACCAGATAATCATCAGAGCTATTCCATTCAAGAGA
AGTTCTTAA
>Lba08g01139	-	
ATGGCTTCCACTAATGTTTTAGGTGATGAAGAAAGCCAGCTTTCTAATGGGACTAATAGA
GTTCAACCTTACTCTGCGACACCAAAAAGGTTAGTGAAAGTGAAACTAATTAAGTACTTA
ATTTCTTGTTTGATATATATTTCTTTAATTTGTCCTAATTATGTACACTCCTATTAGCAG
GACTATTGATGATGAGGGAAAGAAGCAAACTTCTCTCTCAGTATCTCAAAGGCTTGGCAT
TGCTGACTTCTTTTCTTTGGATGTTAGTACATTTCATCTTTTCTAGTTGCCTTCAGAATA
CATAAATTGACCGGGTTATAATAATATTTGGATCTTCAGTGCATAAAAATTAAACTTTTT
TTTGTTGTGTCTGTGGATATAGGTATGGCGAGCATCGGTTGGAGAACTACTAGGCTCAGC
GGTTCTTGTTTTCATGTTGGACACTATAGTGATCTCTACCTTTGAAAGTGACACAAAAAT
GCCAAATTTGATCATGTCAATTCTCATAGCAATTGTGATCACAATCCTACTCCTCGCGGT
TGTTCCGGTGTCTGGAGGCCACATCAACCCCGTCATCTCCTTCTCCGCCGCGCTAGTAGG
AATTATATCCATGTCAAGAGCCATCATTTACATGGTGGCACAATGTCTTGGTGCTATTTT
AGGTGCACTAGCTCTAAAAGCAGTTGTTAGCTCTACTATTGCACAAACTTTCTCACTTGG
TGGTTGCACCATCACAGTAATTGCACCAGGCCCAAATGGGCCCGTTATAGTGGGCCTAGA
GATGGCCCAAGCCTTGTGGCTAGAGATCTTTTGTACATTTGTTTTTCTCTTTGCATCAAT
TTGGATGGCTTATGATCATCGACAAGCTAAGGCCCTTGGCCATGTCACTGTCTTGTCCAT
TGTTGGTCTAGTTTTAGGTCTTCTTGTGTTTATCTCAACCACGGTCACCGCGAAAAAGGG
CTATGCCGGGGCGGGGATGAACCCGGCGAGGTGTTTCGGTGCAGCTCTTGTTAGAGGAGG
TCACCTTTGGGATGGACATTGGATCTTTTGGGTTGGGCCTACTATTGCTTGTCTAGCCTT
CTATGTGTACACAAAGATTATTCCACCAAAGCATTTCCATGCAGAATATGGATACAAGCA
TGATTTTCTTGGAGTTGTCAAGGCTTTGTGTGGGTCGGACGCATAA
>Lba08g00456	+	
ATGACTAAAGAAGTTGAAGCAGTAACAGAGAGACCAGCAGAATTTTCTGCAAAAGACTAT
ACTGACCCTCCACCAGCACCATTAGTGGACTTTGAAGAGCTAACACAATGGTCATTTTAC
AGGGCAATTATTGCTGAATTCATTGCCACTTTGTTATTCCTTTATGTTACTATACTGACA
GTGATTGGATACAAACACCAATCAGATTTGGATGATGGAGGTGATGTATGTGGTGGTGTT
GGTATTCTTGGAATTGCTTGGGCTTTTGGTGGCATGATTTTCATTCTTGTTTACTGCACT
GCCGGTATCTCTGGTGAGTTTTCGCAAAAATCTTTACACTGTCAATATATTTTAGCATGT
TATAATAGGTAATACGATTCATTTCGGCCGAGTGTCTTTCGAAAACATCTTCGAGATAGG
GATAAAATTTGCGTACACTCTACCCTTTCCATACTCCACTTATAAAAATACACTTGGTAT
ATTGTTAGTGTTGTTGTCGTATAATAAGTAATACAATAGTATAACTAAATTTTACACTCG
CTAAGAAACAAGAATTAGCTGCGAGTCTCTCGTTAAATAGGAATTGTTTATTAATTTATC
ACTGATTAGTATTAATTCGTTACTAAATAAGATTAGTGACTGATTCTTACTGTTTGGTGG
CTAAATTTGCCCATCACTAATTTTTTTAGAGATCAAATGCATAAAAGTTAAAACTTATTT
TTTGTGGTATATTTGTGTACTACAACTAATTTCTATATTTACTATTTGTTGTCTCTGTTT
TTTCTTTCATTTTCTTTTGTTTTGTTAAATATAAATTAAGATGTATAATGCATAAAAGTT
AAACTTATTTTTTGTGGTATATTTGTGTACTACAATTAATTTCTATATTTACTATTTGTT
GTCTCTGTTTTTTCTTTCATTTTCTTTTGTTTGTTAAATATAAATTAAGATTTATTTCTT
AATTTATATATCTTATCCACGATTTTAGATTGAGTACTCACGCACAGAAAATATTTCTTT
TTGTTAATAGATAATAGTGAAATTTCTAACTCGAAATATTGTGTTATTATGTTGAATTGT
ACGAATCATTTCATTTCAAAGACCGGCAGGGTTTAACTTATATATTATGACGATGTAAAG
AACTTTTACTCTATCAATAATTATTTATTTTTTAAGTTATCAAATTAGGATAACGACAAA
CAATTAACAACCTGTTGTTATATCATATCAACCTAATACCGTAAAATAATCGTACATTAT
TGGTGATCGAAAATTCAACTCTACACTATTATAACTATTTAATATACAGTCTAGTACGAG
TTCGGTATGACCTAGTAATTTTTGTTCAGATAATATAACTGAATTTTAAATTTAATAATT
TATTTGTGTTAAGAAATTTATTAAATATGTAATATTAAATTTAAAACTTAGTTATATTAC
TTGAAGTTATCGTTGTAAAATTCATAATCTATAAGTTAAAATCTTGGCTCAACCTTTGCA
TTAATACATGTATATGTTCATAATACAGGAGGACACATCAACCCAGCAGTGACATTTGGG
CTGTTCTTGGCAAGGAAAGTATCACTAATCAGGGCAGTTTTGTACATGGTGGCCCAGTGT
TTGGGTGCAATTTGTGGTGTGGGTTTCGTCAAGGCTTTCCAATCAGCTTACTACAATAGG
TATGATGGTGGTGTTAATGTTATGGCTGGTGGTCATAGCAAGGGTGTTGGATTGGGCGCG
GAGATTATTGGTACCTTTGTTTTGGTCTACACTGTCTTCTCTGCCACTGACCCCAAGAGG
AGTGCCAGAGACTCTCATGTCCCTGTAAGTATTCAGAGTTCAAATTTTATGCAATAACAG
TACATGTTATGTATCACTATCGAATTAAGTTAATTGTTAATAAACTTAGGTGGTAATTTA
GAGCAATAATTTGTTATGACTAATTAAATTACACTTATGGCATAACGTTTTATAACTTAA
AAATCCCAAGGAAATCAATATTTGACTTAAAAAGTAATGAATAGGGTTAGGTCTGTGTTG
CTAATTAGGCAATGCTATAACCCCGCTATATATAGGTAATTAAAGAGGCAGGTAACCTAA
ACCATCTTTTAAAATACACCTATCTTTACCTGTCATTGTTAATATCAGCTCTACAGTCTT
CTACCAAAAAGAAAAAGTTACTGTATGGCAACCTTAATTAATTTTTCCATTTCTCAATTT
AAGTACACTATTAAGTCAGGTCACCTATAAAATAATTACATACATTTTTCATAAGACCTG
AAATTAGCAATTTGAAAAAAACGAGGCATGTAAATGGTAACTTGTTGAAAATATATTAAA
AAAGAAAAAGAAAGTTAATATACGATAAAGCATTTCATGTTTACGCCAAACCGAACAAGT
TAAGAAAAATATTTATATGAAAGATACATATCTTACATACATTCATAATATTCGATACAT
GTAATTTTGTCATAAATAATACTGATAATGTAATTTTTTTTTAATAATGACCATATATAT
AAGTTAAATCCAAGCAGTAATAAATTATGTAATGTTGATGTTCACAGGTGTTGGCACCAC
TTCCAATTGGATTTGCTGTGTTTATGGTTCACTTAGCCACCATACCAATTACTGGAACTG
GCATTAATCCAGCTAGGAGTTTTGGTGCTGCTGTTATTTACAATGGTGACAAGGCATGGG
ATGAACACTGGATTTTCTGGGTGGGCCCATTCATTGGAGCATTCGCCGCCGCCCTCTACC
ACCAGTTTGTACTCCGTGCAGGTGCTATCAAAGCTCTAGGTTCATTCAGGAGCAACGCCT
AA
>Lba08g01171	+	
ATGTCAAAGGAAGTGATTGAAGAAGGACAAACACATCACCATGGAAAAGACTATGTTGAC
CCTCCACCAGCACCACTTCTTGACATGGCTGAGTTAGCTAAATGGTCTTTTTACAGAGCT
CTTATAGCTGAGTTCATAGCTACACTTCTCTTCCTTTATGTTACTGTTGCAACTGTTATT
GGACACAAGAAACTTAATGGTGTTAACCAATGTGATGGTGTTGGTATTCTTGGAATTGCA
TGGGCTTTTGGTGGCATGATTTTTGTACTTGTTTACTGTACTGCTGGCATTTCTGGTAAC
CACAACAACCCAACTTTTTTTTTTATATATACACAAAATTTAGCTAGTCTTTAGAACATA
GATTTGGTTGAATCTTGAAAAAAAAAAGAGTTTTTGAAGTTGTTGAAAAAATAGTTTTTG
TAAGTTGCAGTTGTGTTTAGACATGCATTTTACTTGGAAAAAATTTAAAGTTTTGTGAGT
GGAAGAAAATTTTCAGTATTTGGAATTTGATTTTTTTTTTTCAAATTCATGGACAAACGT
TCAGTTTTTTTGAAAAAAAAAAGCTTCCAAAATTTATGGTCTGGGAGCTTAGTGTGTCCA
GTTTGTTATACACATGTTTAAAGATTTTTACATATATACATACACGGTATGAGCTAACTT
TTAACCAGCTACAAGATACTAGATTCTCTAGAGGTAGAGGCAGATTCAGGATTTAAGCTA
TATATATTACTTCAATTTTAAAGTTTTTTTAACATTGAATTCATTATATTTTTTAAGTTT
ATAGGTTCATATAGTATTTGTTACAATTTTAGTGGATTTTTACACATAAAGGTGTTTCGT
GTTGAAAGTATTGGGTTCATCTAAGTTTGGACATAGATTTAGTAGAATTTTTTTTTAAAA
AAAAAGTTACTTGAAATTGTGTTGAAAAATAGTTTTTGGAAGTTAAGTTATGTTTAGATG
AGAAAAAAAGGTTTTGTGAGCGGAAGAAAAAAATTCACTCAAAAACTGGCCCAAACAAGT
TGTAATGGGAGTTAAGTAAAGAACAAAGGGAAAAAAAACTAACGGATGTGTGTGTGTGTG
TGTGTTTATTTTGTAGGTGGTCACATTAACCCAGCAGTGACATTTGGGTTATTCTTGGCA
AGGAAAGTGTCATTGATAAGAGCAGTTGCATACATAATAGCTCAGTCACTTGGTGCTATT
TGTGGTGTTGGTTTTGTCAAGGCATTCATGAAGCATGACTACAACATAGGTGGTGGTGGT
GGTAACTTTGTGGCACCTGGTTACAACAAGGGCACTGCTTTGGGTGCTGAGATTATTGGA
ACTTTTGTGCTTGTTTACACTGTTTTCTCTGCTACTGACCCTAAGAGAAGTGCTCGTGAT
TCTCATGTCCCTGTAAGTTACCCTCTCATAACTACTAGATTTTGTTCAAGCATGATAAAT
CTTGGATTTTAAGTACAGATGTGAAGCTAGGATTTGATGTTTATTTATGGTTCGGGATTT
TAGTTCTTTTTAAGTTCGTGGATTCTAAATTACTCGCTCCAATTGATTTTTTAGGCTTGA
ACGCATGAATTAAAGAATTCACTTACTCCTAAAAATTAAGAGAAGTTTGACTAAAATACC
CTTAATTATAATTTTTTTTCTTTTTAGGATGACATATTTATCATGGGGTTATGAAAATGT
GTTGAGGATAAATTTGGGAAAAAGATTATTAACTTCTTGGTTTTGTGAAACATCAGTTAT
TTCGGAATGGACGGAGTAATAATTTGTACATATTCGATGGATTTTTTAAGAAAAATATAG
AGTTTGATCCTAAGCTATTGAGTTCAGCCGAATCCTTAAGCCATACTCTGGCTCTCCTCC
CCTGTTTAAGTTACAAATTCAACATGTAGACGAACAGATACAGCAAAAACTGTTCTTCAC
TACAGTATATAAATCTTGAAAATCATATACTGCGTGTTAGGTATGAATTTATGTGTCTAT
GAATAGTGGTGCAGTGGTATTCCCCCTGTTTCTAGTAGATTGGAAACAGAGTAGTTGTTT
GGAGTTTTCAATACTAACATGAAGTATTTTGTTTGGACATGAGTTCAGGTTTTGGCTCCT
CTGCCAATTGGATTTGCTGTTTTCATGGTTCATTTGGCCACCATCCCCATTACTGGAACT
GGCATCAACCCTGCTAGAAGCTTTGGTGCTGCTGTCATTATCAACAGGAAAAACATCTGG
GATGACCAAGTAAGTGCTTTTACTAATTTCGAAAAGATTTAAGTTACATACACTAACAAA
CAGTATAACTAATCTTTCCACCATCGTTGTAATGTCACATGTTATACCACGTTACTTTAC
TAGGAGTACTAATTATTATAGCTTACCAATAAATTCTAGGAAGTTTCAAGTTATGTACAC
TGACACTGTAATATTAGTTGAAGTTGTTGTAGCTTATGTTAATTGTATTTTGGGTAATGT
TGCAGTGGATATTTTGGGTTGGACCAATGGTGGGAGCAATGGCAGCGGCGATATACCATC
AGTTTGTATTGAGAGCTGGAGCTGTTAAAGCTTTGGGATCTTTCAGAAGCAACCCAAGCA
ACTAA
>Lba08g01659	+	
ATGGCCAAGGACAATGAGTATGGCACTAATCAATATGCCCCTAATAAGGACTACCAAGAC
CCTCCTCCAGCACCACTCATTGACCCTGAGGAAATTGGAAAATGGTCTTTTTACAGAGCT
ATTATTGCTGAGTTCATTGCCACACTTTTATTTCTGTACATCACTGTCCTCACTGTGATT
GGCTACAAGAGCCAAAGTGACACAACACATAATGGTGATGAATGTGGTGGTGTTGGCATT
CTTGGCATTGCTTGGGCTTTTGGTGGCATGATTTTCGTTCTTGTTTACAGCACTGCTGGC
ATTTCTGGTAAGTTATTCATGTTGAATTGTGTGATCATCTAACTTAAAAGCTTAAAATGT
TAGATAAAGTTGTTCATGTTGAATTATGTGATCATCTAACTTAAAAGCTTAAAATGTTAG
ATAAAATATGCGTTTTTTTTGCTCAATAACTTGTTTGATCAAGCTTCTCGAAAGGCAAAA
GTGCTTATTTTAGAGAGTGAGATTAGTAACAGAAATTATTTCTAAAATGCTGAAAAATAT
AGTGTTTTCCAGAAACACTTTTAGAATCTTGGCCAAACACAAATTGTTGATATAATCATC
ACTAGAAAATTATTTCCATCGGAATTAAGCGATCTTCTGGTAGTGAATATTGGTGAAAGC
GTAATTGATTAGCCACACACAGCTCCTCCTTTCCAAAGTACTTTTTTTGAAAACACTTTT
CAAAATAAGCAGATTCTGAAAGATTGGCCAAACAAACTATAAATATGCCTTGATCATTAA
TACGCCTTTTCACGTGCGAATGTGCCACACCCGTGAAAATTTCTTTGTACACTTTTATTT
ACTTAATTACGTCTCTAACAATATCAAACAACAATTGGTTCTTGAAAAAGGTTTTGATTT
CAAGAAATTAAAGGGGTTTCCAATATTGTATATGCAGGAGGACACATTAACCCAGCTGTG
ACATTTGGGCTATTCTTGGCTAGAAAAGTCTCATTGGTTCGAGCAGTTATGTACATAATA
GCACAATGCTTAGGAGCCATTTGTGGTTGTGCTTTAGTCAAGGCATTCCAAAAGGCTTAT
TATGTTAAGTATGGTGGTGGTGCTAACGAGCTTGCTGTTGGTTACAGCACTGGCACAGGA
TTAGGTGCTGAGATTATTGGCACTTTTGTCCTTGTTTACACAGTCTTTTCTGCCACTGAC
CCCAAGAGAAATGCTAGAGACTCCCATGTTCCTGTAAGTACATTTTTGCAACACTACATT
TCATAATTTGGTTAATATTTTGCAAATATTATTTTGAGTGTTAACTTGTATAAACCAGTG
TAAAAACACATGTACATAGTCGGGTCAGCTAAAAGATAATTAGAAGTGACTGCTCACGAT
AAGTGGAACTAGTTATCTAAGGAATAAGAATCCGTTTGAGTTAAATGATTAAAAGTAGTA
ATCCCTCCGAACAAAAAAAATTGTCCTATTTTGACTTGGCACAAAGTTTAAGAAATAAAG
GAAGACTTTTGAAATGTGTGGTCCAAAACAAGCCTTAGATATTTGTATGGCTGTAAATCA
TCTCATAAAGTTAAATTATTTCTATATATAGAAAGGGGACAATTTTTGGGACAAACTAAA
AAGGAAAGGAGGACAATCTTTTTGGAACAGAGGGAGTAACTAATAAGCATCAAGTGCCAA
AAAATACATTTAGGTGTTGAATCTGATTTTATAAATAAGTAGTTACGTGTTTGAATAAAA
GTTTTGAATTCGATTATAATTAAGCAGTTAATGTTGGCGAAAAGGTGTTAATTAATAAGC
ACCTTTTATGTTAATGACCAAAATGTCAAACTAAAGTTGTTTACAACATCATCATAAGTT
GAAGGTGATCAACTTATGACTTTTAGCTGCTTTTAGCTTATAACCATTTTTGTGTTTACC
AAACATATAAATAAGCTAAAAATTGCTTATAAATTAGTTTGACCAGCTTATAAGCTTAAC
CAAACACTTTCTAAGACCGACAACACTAGTAGTTATTTATATTTTTGGTGTATATGAGTT
AAATCTTATCTTTTGATGCTTCTTTTTGGTAACTTGAGTTGAAGAAATCGATTTTATTTG
TAATTGATTAAAGGTATTGGCACCACTACCAATTGGATTTGCTGTATTCATGGTTCATTT
GGCCACTATTCCAATCACTGGAACTGGTATTAACCCAGCCAGAAGTTTTGGAGCTGCAGT
CATTTATGGCAAAGACAAAGCCTGGGATGACCAAGTAAGCAAATTTGCCTTATTAACTAA
AACTGCACATCCTTTTAATTTTAATTCCTTACTTAACCAAAATATGCATTGGCTAAATTA
TAATTTATATTTATTTTTTATGATGACACAGTGGATTTTCTGGGTTGGACCTTTTATTGG
TGCTGCTATTGCTGCATTGTACCACCAATACATTTTGAGAGCTGGGGCAGCCAAAGCACT
TGGCTCATTCAGGAGCAATGCCTAA
>Lba09g02501	-	
ATGGCGGAATTAGAAAGTGGAAGTCCAGCACCAGGTACGCCTGGGACACCAACGCCGCTA
TTTTCGTCGTCGGTGAGAGTGGACTCAATGGGGTCTTATAGTGAGAGAAAGTCAATGCCT
CGATGCAAGTGTTTGCCTTTGGATGCTGCAACATGGGGTGCTCCTCATACGTGTCTCACC
GACTTCCCCGCACCAGATGTCTCCCTCACCCGCAAGGTACACATGCACCCCCACTACATT
TTTTAACATCAATTCTGCTGATAAGCATTTCTTTTTATATATATTATTATATACTAGTGC
ATCGCGGTTAAAGAAATCTTCATTAAATCTACAAAAAAAAAAACAAATTATATTGAGTAT
TACAATTAATTTAGGTCTTAATTAATTGAAACACTTTTTATCCCTCAAATTAAAATGGAT
TAAACTAAAACATAGTAGTGTGTCTACTAACTTTGATTATCGCATTAATAAAATACAGGT
GAAGCTAAAACTTTTTTGTTTTTTGAGTCCAAAGACTTACGTTCTGTAGAAATATGTAAA
GGAGGGAATGAACTTAAGAAGAATTGATGTAGTGTATATAATTTATATATACATAACCGG
ATCCATCTACCTAATCAACTAAATCAAATTAATTTTAGTTTTTCTACCTTTTCTCTCTAT
TTAGGAGTACATTTTTTTCTTTATTTCTTGAAATTTTGGTCAAGCCTTACAATGCAGTTT
ATGGTGTTGCGTGGCTATCGAATTAAGGGACATTAATTTCTTGTTTGCATCCATGAAAAA
TTCAAAGAAGTAATTTTTCTAATCTTTCTAATTGAAACATAATGTGGGTATTCCAAATAT
AGGAAGCATACCAATGCAAACTAAGCTGGTTGAGAATGGTGCATTCTGCATTCAAAAATA
AAAGTAGACACCCATATCAAAATCTGCTTCACAACAGAGAATAAGGAAGATACAATTTGT
AAAATAAAAATCAAAACAAATGATTTCTTTGTGCAAAATATATAACATTTTTTGGTTTCT
CGAATTCAAACTAATTAGTACCAGCATATTAAGTACATGTATTATATGAGAAAGATTGCT
AAAAAGAACTATAGATTATTGTGATGTCTATTATAGTAAATGATCGATTCTACTCGAGAG
AATGGGAGTTTTTTTTAATGGAAGTTGCACCTGTCAATTCGAGAAGAAAATAATAAAAAG
AAAAGGAAAAAATATACTTCGATCTTAAGTCAACAATCGTTAAGTTATTCACATTAATCA
ACAAATTACATGTCTTCTCTTTTTTTTCACCGGGGTTTTATTGTAGTAAGTTTATATGAA
GATTACCTTTTGAAATATTTAAACGTCCCATACACTACTACTGAACAGATTAAGTTAACA
GAGTGAGTCTTCTGAAACTTTCAAATTCAGTTTAAAGATGAACAATATTGTTTTATCTTA
CAGAGTAAATCATAAAAAATTCATTCTGCACAACGATACAGGATAAATTTTTTGAGATTA
CAAAGAAGAAGTTATAGGAAAAAGAGTGATGGTTGATAAGAAAAAGGAATAAAAAGTGTA
CCAATTTTGAGTGACATGCATCTTTATCTCTTTTACGACCACCAAAAGCTCCTCCTCCTC
GTCGATGTTCATGTTGTGCAGTACCGGTGGATATCGATTACACATTTGGAGTTCTCCTTA
TTTAATTTAATATGAATTAGAATTGTCTCTAAACTCTGCAACATGAAAAAGACTGTTACC
TTGACAATTAAAAAAATTAATAGGTGCTGACTTAATTGCTACCATGTAATTTCTACCATA
AAGACATGGTAATCATGAGGAATAAAAGATAAAACTGTTTCTGCAAATCTACTTCGATCA
GCAGCCAGATTTGTTCAACATTTAAGAAGAAGATTGCCAAATCTAACAGCCTGCTTAAAA
GAATTGCTTCTTATAGTTCAAACTCTGAGAAGCTTAGTTTGAGACAAAGGTCATGATATA
TATTAGCGGTGAGAATTATCAGTTAAAGTACAATACATTCTTGATTATTCTTTGTGGCCA
TTACAATTAGTCACAGTATAAGCATTACGTTAAGCTAGCTGAATCTTGACTTCTTTTTCT
TTTGGGGGATCAAAACTTGACTTAAAATAGAAAGATCAGCATATCTTATTAGATATAGTT
TACTCTACTGGCACCAATTTCACTTTATTCAAGAAGGAAAAGAACAGCATAGCAATCACA
TTCACAAATCACAATGGCGTTTAGTAGTATCTGTTTTTAGAAAGAAAAATAAGTACTTCT
AAAAGAATTGTCTCTAAGATACATAAAAATTGTGCTTTAAATTGTTTATTTTAGGTCCAC
AAATCTTCTTCTATTCCTATCCAGTTTTTACTCATTATGCCCATATTATAAGTGCAAGCA
AGATAGAAAAGGGGTTTTCGCACAGGTACAGTGTAAGATCATAGTCTTATAGCACGTCAA
CGATAGTTGGCTACTCCAAGCCATAGAGGAAAAAAGCAGTTCAGTGCAGTGAATTCAGTT
GTCCATGTAAAGTCTATCAAGTATGTTATACATTGAGATATGGTATTGACATTGCAATCG
CGTCACGATCACTATAGAGGTTTAAGAAGTAAATTTCATGGCTAAAGAAAGGTGCAACCT
TACGTATCTCCGCCTTGACCAACTCTATATATTTTTATAGATAGATGATCCTTTCAAACA
TATGCATGATCCTCTTTTTTTCCTTTTTCCCTCTCCTCTGCATTTGCTTAGCAACTTTGT
ATAACTTGAAATATATAAAGATAGGAAACGGGAAAAGACCAAAATATGCATATATTTGAA
CTTCCTAAATAAAATAAATGAAATATGAAGGGAAAACCTAAAAAAGAAAAAGAATTATTA
ATATTCACCTTAAAAAACAATACTCCTTGTGAAGAAGTAAAGTTGATTTTTTGGAGGTAC
AAAAAATCCTAGATATTTAGTAAAGGATCTAGAATAGTCTAGTGTAGGATCTTGGATAAT
TATCTTAAAGAAAAATCTAGATATTCTAGAGTAGTGTTAGAAGATAAGGCTAACTAGATA
TTTTGTAGATATATCTAGATAATTCTATCTAGAACCATTCCTAGACAAGTATAAATAGGG
GTGGCCTTAGTCATTTGTAATAAAGCCAAGCCAACCCCAATTGTAAGCTAATACTACCAA
TACAAGCCAATTCAAGTAAACTTTTCCTTTCTATAGCTTCCTCTTCTTTAGTTGAATCTT
CTGATCTTAGTTAACGATCTTGGGCTAGCAGAAGGTCTTCCCGATTTACCTTTCTTCTGC
TATATTTCTCTACATGGTATAAGAGTCATAGCCATAGATTGGTTGCTGGGTTTTGTTTCA
AGATCGGGTTAGTGGTAGATTCAACTGGTTTCTCTAAATGGATTTGAGCGGTCGTGTTAA
TGGACTGGGGATGGAGTTGTTGAATCAGTCCAATTACAAGGTATGGAAGACATGTATGGA
ATCATACCTTGTAGGAGAGGATTTGTGGGATGTTGTTAATGGTAGTTACACAAGTCCTCC
TACTGAAGGACCGGAAAATAGCAGCGTATACAAGAAGTGGAAACAGATTAATGCGAAAGC
GGAGTTCATCCTAAAGAGGTCCATTTCTCACAACTTGTTTGATCATATTATTAGGTGCAA
ATCAGCTCATGAGATATGGAGGACCCTCGATCGGCTGTTCAACAAGAAGGATGAAGCCCG
ACTACAGATCTTGGAGAATGAATTGGCTAACACCATTCAAGGTAATCTTTCTATTGCCGC
GTATTTTTTGAAGACTAAGAACTTATGTTCAGAAATCTCTTTGTTAAATGCGGACGAGGG
TATCTCTGAATCACGAATGAGAAGAATTATTATTCGTGGTTTAAAGTCAGAATATATTCC
TTTTGTCACATCAATTCAAGGATGGGCTCAACAACCATCCTTGGAGGAGTTTGAGAATTT
GTTGTCATCACAGAAGCTGCTAGCCAAACAGATGGCTAGTGTATGTTTTAAAGAAGGGGA
AGGAAATGCTCTTGTAGCCGACAAGAGGAACTTCAAAGGAAAAACATTCACAGATACGCC
ACACTCTCGATCTCAAAGTGTTTGCAGCTCGCCAGAAAAGGAGGGAGAGTCTACTAATAA
CTATAAGAGGACTCTCAAATGTTACAGGTGTGGTAAAATAGGACACATAAAAAGATATTG
TCAAACAAAAGAGAGCAACATGGCTCAAGTTGTTGAGAAAACTGCTGAAGAAGAAGAGGA
CTGGGGAAGGTGCTTCGTAGCTGAGGCTCGAGTAGTAGATGCCCTGGCTTCCTTCAATTT
CGAAAGAGACTGGATCATGGATTCAAGAGATAATACGGTCCATCACGTGGAGAAGGAAGG
CATTGGTGTCATCAACAAAAAGCAAGAAGATTCTAAAGACGTTCAGACTAGTGATGTGGC
AGCTGCTATCGAGGAAATCAACGAAGCAAATCCTGATGCTGGTAATAAAAGTCTAGACAT
GAGAGATGTTGAAGTAGAACCTGAGCAGGCAGTTTCTGAAACTATATATAGTAATGGTGA
CCATTTCGGAGAAAGCATTGAGGGAGTTGTAGTGGAAGTTGAAGTCTCTGGTCAATTATC
TGCCGTATCAGAGTCAATCACTAGCTCAGATCAAATACTGGAAGCAGATAGAGAAGCGAC
GGTCAAATAAATGAAAAGGTTGACCTTGAAGGCTCAATTTCATGTGGAGATACAAGCAGT
ATGGTTTTTGAAAGCTCTGAAGCTGCCAAACAGTTTATCGAGGAGTTGGAAAGGGAATCT
AGTGGTGGATCCTATGTTGGTGTTGAGGCTTCGAAGGAAATTAATGGTCAGATCATCACT
GAATTAGGTGTTTCTCCAAATAACACAATTGTCAAGGAGCTAAGAGAAAGAGGGAGTCTG
GAAACTCAAGAATGTGAAGTTCAGCATGAAGATGAGTCACGTGGTTCGCAAAGGCCAAAA
AGAAATAGTGGCAAGTCAACCCGCTACCGAGATGAAAATATTATCAAGACATATTCATGT
TTGTTTGGAGGCCCAATTATTAGCGGAAAACCATCATCATTTGAAGAAGTAAGAAGTGTC
GGAAAAATATTGTTGAGATCGTCACCAAGGCACGCCCAAAAGCTTTGGTTGAGTTCTTCC
GCAACAAGCTCGGGGTAGTTTCCAAAAAATCACTTTAAAGGGGAGTGTGAAGAAGTAAAG
TTGAGTTTTTGGAGGTACAAAAAATCCTAGATATTTAGTAAAGGATCTAGAATAGTCTAG
TGTAGGATCTTGGATAATTATCTTAAAGAAAAATCTAGATATTCTAGAGTAGTGTTAGAA
GATAAGGCTAACTAGATATTTTGTAGATATATCTAGATAATTCTATCTAGAACCATCCCT
AGACAAGTATAAATAGGGGTGGCCTTAGTCATTTGTAATAAAGCCAAGCCAACCCCAATT
GTAAGCTAATACTACCAATACAAGCCAACCCCAATTGTAAGCTAACACTACCAATACAAG
CCAATTCAAGTAAACCTTTCCTTTCCATAGCTTCCTCTTCTTTAGTTGAATCTTCTGATC
TTAGTTAACGATCTTGGGCTAGCAGAAGGTCTTCCCGATTTACCTTTCTTCTGCTATATT
TCTCTACACTCCTAACAAAATAGATAAGTTCCTCACATTCTCATATAATTGTTTTTGTGA
GTATTGGAATTCTGATCTTTCAACCAAAGATCCATGTTAGGGTAAAAGAAGGATAGGGTA
CTAAATTTTAAATGTTCTCAGTTGTAATGGTTTCAATATATCAATACCAACAGAGTTCGT
AAATATAAAGCATAATATAATATCCCGTAAATTTTTTAAATTTAGAAACAAACTTGAAAT
TCATGCGTATGTAACCAAAAGGGGATAATCACATTGGTTGCAAAATTCTAGCTAATCTCG
TCAAGCATATGGTGTTTTTGTGTGTTAAAAGTTATCAACAGACAATGTTTAATGCTAATT
ACATAATAAAAACATTGTTGATAAAGTTTACAGAAAATTTTAGGAAAAACATATAGAAGA
TACTAACCATCAATGCAGTTCTACTTAGGGTGAACATAGAAGGGCGTTCTCTACGAAGCC
TAAATTCTTTTGTTGACGGAAACACCTGCCACGCTCTCAAGAAGTGGCTACTGTTGATTC
TGTTTCTGATCATTCAAAATCCATTCTTTCTCCTGGACGGACTGGATGGTACGTAGCGTT
ACAGGATTTGTCTTTTTACTGCTGAACAATGTCTGCACTTTTTTGGGCAGACTTTTGAAG
AAGTTGAGACCAAAAATGGCGGAAAGATTGATAAGGGTTTTTCGTTCTGGTTTGATTTTT
CATCTTTCACTGCCTACAAAAACAAACAAAGCAGAAGTTATCCTCGTAGTCGTAAGGGAA
TCTGAACAGGTGCAATTAAGTAGGTTACTAATAGAGTGGCTTTTCGGCTTTAGGATAATA
ATAATAATAATAAATAAAATTTATAAAAAGAGGGAGAAAAAGGCAAAAAATTGTACTAAA
AGATAAATAGGATTGCTGGCTTTAGAGAGTGCCACGTCACCGGGCCTATGTCCTGCAATT
ATGTATATAGATTATTTGCCTATCCTTTTAGATTCTCATTGAATTGTTTTTTGGTCCAAT
TAGAGTACCTATCCTAATAATCAAGTTTTACACGTCAAACAAATTGGGTGTTTAGGTACA
TCATATGGGTACTTAAACCATTACAAACATGAATGTTTGGGCCCATTTATCTCGTGATTC
ATTGAGATTTTTGTCTTTTCAATCAGTGAGGCGCACAATAATCGCCCCGCTTGAGGATCA
ACGAGGTAGTTGGTCACGGCTGGCACCCCTCTTGGGTCCGGGTGTCGTGGTCCCAAGCAT
TGATCAACCTACTTTGATACCATTGTTACGGATCAAACAGGAAAACCTAACCCAAAAGTG
TAATCTATTAGATAGGACATAGGAGAACCCGATTAGCTTATAAACTCATTAATTTTTCTC
CTTTTAATCAATGAAGGACAATTGACACATACTATTGAACGAAAATAGTAAAGTGACAAG
AATGTTTTAGGAGGATTTTCTCGGCCTTCGTATTCACAATATGATAAGGAGGTCATATTG
TGACCAAAACATTCTTGTCTCATTATTTTCGTTCAATACATGCCATTTACTTTAATTCTT
CGGACCCAAAAGTGTAATCTATTATATAGGACATAGGAGAACCCAATTAGCTTATAAACT
CATTAATTTTTCTCCTTTTAATCAATGAAGGACAATTGACACATACTATTGAACGAAAAT
AGTAAAGTGACAAGAATGTTTTAGGAGGATTTTCTCGGCCTTCGTATTCACAATATGATA
AGGAGGTCATATTGTGACCAAAACATTCTTGTCTCGTTATTATTTTCGTTCAATACATAC
CATTTACTTTAATTCTCCGGCGAAGTCATAACTTAGAATTTTATTTACAACACATTTTTC
TAAAACATTGTTTTCACTTGTCCATTCTTTTCCTTTTCTTTTCTTTTTATATAGTGTGTT
TGGAAAATATTAGAGATGATCACATTAAGAAGAACAAATAACAACTATAACAATAAAGAT
AAGACAGAGTTGAAATTGAAAAACCCGGATCAAGGCACGCTATGCATGACTCTGTATTCA
AAGTAGATTTTTGTCGCTACCCCGAATCTAATAACAAAGTGACGGTCTCCTCCCAAGATA
TAATGAACCACTTAGAAATCTTCTAATGTGCACTCAAATAGAAGTCCCGGAGAATCCTTT
TATCTCTCGAATGCTTTTGTAGAAACTCAGAATAAGAAATAAAGCGGACTCTTGAAGAGA
ATGAAATTATAAAGAGCCTAAAGATCTAGATATGATATTTTTGATTTTCTGCAGTGAATA
GGTATTTATAGAAAGTGATCACACCTTTTCAGGAATGGATATACCCTTTAAGATTGTATG
ACACATTTTCACAATGAATAAGTGTATCATTTAAAGAAGGGAAAAGGGTCAAAAATACCC
CTCTACTTTAGGAAAAGGACTAAAAATATCATCCATTACAAATTTGGATCAAAAATATCT
CTCTCATCATTAATGTTTTCAAATATACCCTATCTTAACGGAAATCCCCAACATAACCCG
AATTCATTTTTAAACCCGCACCATTTAAACCCAACTCAACTAAATAAAAAACCTATTTTG
AGGGTTTAAATGAAGCGGGTTTAAAAATAAAATCGGGTCATTTTGGGGGATTTGGAAATT
TCTATTAAGATAGAGGTATATTTAAAAACTTCAATTACGGGAGGGGTATTTGTGACCCAA
ATTTGTAACGGAGGATATTTTTAGACCTTTTCCCAAAGTAGAGGGGCATTTTTGACCCTT
TTCCCTTTAAAGAATGGGTAACATCTTTTCACAATATATTGCGTTTTTTAAAAAAAAAAT
TGAATCACTTCTAAATAATTCCAACATAGACAACATGCAAGATTCTTCTCAAGAAAATGG
AAATTTCAATCTGAATTCTAAAATATAGCAAGTTATTGTGGTGCCAGTAGATTACAAAGT
GATGCTGATCACCGTTTTAGTAGTTCAACTTGCAAGTTCTGACAGAGAACTACTCTGTTG
TTACTAGTATTTTGCATGTAAAGAACTACTATTATCATACCCTAAAGAATAAAAACGTAC
GTTTGTGTGGTGGATACATGCAGTTAGGAGCAGAATTCGTGGGGACATTTATCCTTATAT
TTGCTGCAACAGCCGGGCCAATTGTGAACCAAAAGTACAACGGAGTAGAATCTCTAATCG
GGAATGCAGCTTGCGCAGGGCTGGCTGTTATGATCGTGATTCTGTCGACAGGCCATATTT
CTGGAGCTCATCTTAATCCGTCGCTCACCATCGCATTTGCAGCACTTCGTCACTTTCCTT
GGGTTCAAGTGCCTGCCTATGTTGCAGCGCAGGTTTCGGCATCCGTTTGTGCTTCTTTTG
CACTCAAAGGTGTTTTTCATCCTTTCATGTCCGGTGGCGTTACTGTTCCTTCTGTAAACA
CTGGCCAGGCTTTTGCTCTTGAATTCCTCATCACATTCAATCTCCTTTTTGTTGTCACTG
CTGTTGCAACCGACACCCGCGCGGTATGTACATTCTTCTTGATCTATTTCTGATTAACAT
AGTTTTCTTTTTTATATATTAGACTATTAGTCAAGTTTATTGCAGAGGATAGAGCGAAAA
GGATCTTGGTGTTATAATTTATCTTATATATGTAAGTTTATCATTGCTATTGATTCAATA
TAATTACACGGTCGAAATCAAAAAGATCTTTTACCTCCTTGGAGTTCAATTTAGACATTC
ACAAATATTAATATGAAAAAAGTAGATACCTATCAGCTCTTTGGTGACGGATAGCTCGAA
AAGACTATAGTTGGAAGATGACATGATTTTTTTGCTTTTATAGGAGTATTCTTTTCTTCC
AATAAATACTTACTATTTAATTCTTTCCACAGGTGGGAGAGTTGGCGGGCATAGCAGTTG
GAGCCACAGTCATGCTCAATATTCTAGTGGCCGGGTAAGTCAATATCTCAACACCCAAGT
AGTTAATTTTAATAGTTTAGGAAAACGTATCTACTAATCTGTTCCTCCCTGAATTATCAT
AGTGCTAGTACTAATCCATGGATTAGCAACCAAATAAACCTCCGAGAATTACCATATCAG
CCACTGCATTAGGGAAGAAGCTTCATTCTGATGCCCTTTCTTCACTTACAAATAATGTTG
CACAGAACCAACCGTAAAGAACAATAGGCAGCCAAATTTCCTCCTTCCAAGTATGATTGT
TCATGCCTAGTACACTGACAAAGGAATTCGCAGCTAGGCTTTATAACTCTAGTTTGTCAA
AGCACATCCAGTAATTTTTTTTTTCCCCCTTTTGGTGTTTTCGAACATGTTGGAATAAGC
AGGCCGTCAAGCGGTGCTTCCATGAATCCAGTACGAACTTTGGGGCCAGCAGTTGCAGCA
GGGAATTACAAGTCATTGTGGATATACCTAGTGGCTCCAACTCTGGGGGCTCTTGCAGGG
GCGGCTGTTTATACACTCGTAAAACTTCGTGGAGACGACACTACTGAGACGCCACGCCAG
GTTAGGAGCTTCCGCCGCTAG
>Lba09g02372	+	
ATGGCAACTTTCTTGTTCTTGTACATCACTATATTGACTGTAATGGGACTTAAAAGATCT
GATAGCTTGTGTTCTTCTGTTGGTATTCAAGGTAATTTAAAAAAAAATTAAACTCAAATA
CCATTTGACCATCTAGTTTACAAAACATGTACATAGTTTATAGGCAGTGTATAAAGTATA
CTAAGTATACATATACTATACTTACTATATCAATATAGCCAAAGTGTATAAGCAGTGTAT
AATTCGGCCATGTTTGGTAAACTAGATGTCCAAAACGTACATTTGTAAAGAAATGGATCA
TGGGTCTAACTCCTAGCTTATGAGGGGAGGATTGCCCTAGTCCATATAAAAAGACCACCC
ACCTCATTAACCACCAATGAGGGAACTTTTTTCATTCTTCAACACCCCACCTCAATTTCA
GGATTGAACATCTGGTGCGTGGGCAATTTAATTTGGGAGCCCAACATCGGATGAGATGGG
TCCTGCTCTGTTACCATGTAAAAAAAATGGATCATGGGCCTAACTCAACCCCAAAAGCTA
GCTTATGAGGGGAGGATTGCCCAAGTCCATATAAAGAGACCATCCATCTCATTAACCACC
GATGAGGGACTTTTTTTCTTTCTTCAACAACATTTAGATAAGTTTCCTTTTATTCTTTAA
TCTCAACTTAATACTATTTTTTCCCACTAGATTAATCTATCCCCACACATATTAAGTAAG
CATAAAGGTGGAAGTCAATAATAAATTATTATCTTGATTTTCTAAAATGATACTCATTCT
GTCCCAATTTATGTGACACCTTTTATATTTTGAAACAATTCAGCTTTAAATTTCTCATTT
TACCCTTAATAAGATAATTTATAGCCACACAAATATTGTATGACGTATGAAAATAAACAT
TATAATGAACCACCACCAGCACCTTTATTTGAACCTGGTGAATTGTCATAATGGTCATTT
TATAGAGCTGGGATAGCAGAGTTCATGGCAACTTTCTTGTTCTTGTATATCACTATATTG
ACTGTAATGGGACTTAAAAGATCTGATATTTTATGTTCTGTTGGTATTCAAGGTAATTTC
ACTAAATTATCCTTATTTATTCTTTAATCTCAATTTTAATTTCAACTTACGTAAATGTAC
CCTTCGTCCATCTAGTTTACCTAACATGACCGAAGTATACATTAACTATACATTTTGGCT
GTATATGTTGTGTATAAGTATCTATAGGTATGTATATGTATGTATATGTTGTGTATAATT
ATGTATAGTATATGTATATTTAGTATACTTTATACACTACCTATGCACTGTGTACATATT
TTGAAAACTACATGGCCGAATGATATTTGACTGTAGTTTTCCTTAATCTATCCCGACATT
ATTGAATAAGAGTAAAGGTGGAAAACAATAATAAATTATTATCTTGATTTTCTAAAATGA
TACTCCCTCTGTCTCAATTTATTTAACATTCTTTCCCTTTTCAGTCGGTAAAAAACAAAG
GAGGCAAAACACATAAACAGGCCCTCTAACTTGGCTCGAGCTGGCAAGTATGACCTCAAA
CTTTGCTAGTGCACAAGTAGACACTTAAACTTGCCAAAACTCGAACAAGCAAACACACAC
GTCCTACGTGGAAATTCGCGTGAGATACACACGAAAACCAGTGATTTAAGCCTCAAATCT
GCTTTCTCTCTCTTCCCACTTTTACCATTCCCCTCTCCCTAACTCATCTCATCTTCTTCC
CAATTCCCCCTTCTTCAATTCCATACTTTCTGATTGTTTTCCTTCAATTTCCCTTTCCCT
CTAAAGAAACCCCTCAATTTATCGTCCACGCTGGAAAGTACGGGATACTTTTCACGCTTT
AATAACTTCACTAATCCCCCACGAAACAAGCGGGGTAAGTAAAGCCAAATCAGATGATCA
AGCGTAAATGGAGCATTGACCTCATTGGCCAAAAACCATATGCATATAACTACACGCCAA
ACGTTCAGCCCAATTTGTCCGAGGCATAGTTGGTATGTTCGGCACATATCCAGAAGGACC
TCGTCAATTGAAGGGTTCAAATTGTACATAAAGGGGAAGGTGTACACACTTGAATACCCC
TCCACGTATGTGGTCATATCCTCATCGGGGCCCGGGATCACGATCTTTGAAGGGCCATAC
CGCCACTCGTCGGCAGGTGGTTGTGTCGGATTTACGTCCCAGCCACAGTCAGCTCGAACT
TGAGGTAGAAGCGGCTCGATGATAGCCGAAGGATAACATCAGACATCATAACCTCAGTCC
GCATTATCTCCCCTCGAGGGCTTTTCCGAAGCAAATTCTAAATCAAAGTTAAATGCCAAT
GGCATTACGTCGTGTCCCCGGGGGTTCATAGGGGACTGCTTCGGTAGCGGCGCCGGTGGC
ACGAGGAGAATCGGACGGAGTGTTTTCACGTGATGAATGCCTAGAACCTGAGGCCATGCT
AACTTTGAAATAATTTTGGGCGTGAACCAAACGAACTAATAGATGTAAAGAAGAGGAAAA
ACAAAAAGAAGAAATATATGAAGATCAGAAGGCTGTTTTTGAAGCTTTTCTGAAGAACTG
GCCAAGAACTGAAACTTGTTCTTGAGATTTGGAGGTTGGATCGTTGAATATTGGAGAGAT
TCAAGTTTGGAGAGGGGATCAAATTTCAGGAGGAGAGAAATGGGTTAAAGAGAAGTGAGC
AAGTATATATATAGTGGGAGTGAAACGTTTCCCATTCGTCACCTTCCATGCGACCAGTCG
CAGGTCAACACGTGCCGCGAGTGACCAATCGGGAACCGACGCGTCCTTCGTGTCAATGAA
GTGACATGATGTGATTTTTGGGTTTCCTGCGCATTCCCGATGAATCGCATTTAAGTCTAG
CCTCTCCGAAAAGGAGAATTAAGTTCGGAAATGAAAAAATCGAGCTACAAATCAATTCAA
AAAGACGATTCCATTAAACATCATAATAGGAAAATTTACATCAATCCAAAAGACCGTACA
AAGGAAATCAAATCTACGTCGGTCTAAACGACCGTACAGAACTAGAACTATCAGTCGAAA
TGACCGAAAAAAGCAAAATCTTAAAATCTCGAGCTCTATGTCTCATCAATCTTGGGTTGA
TCGTAGTTCCCTGATAAATCCGCTTTAAGCTGATCATTCTCTGATGTTCGAGCTGGAGGA
GCATCGGTCGGGGTCGTAACAGCCTCAGTGGCATCATCATCGATCTTCACGATCGGTGCC
GGACCTTCCCTGGAGGATCCCCTTCGGGAAATCCGGTGATATTTAACCCTAGCACTAATT
CCCAAACCGCCCGCTGATGCCTCCGGTGTGGCCCTCCTCTTCGGCACCCTAGCCGAACCA
GTTGCACTTCCTTCGGTTGTGTCCTCGGATCTTACTTGAGCGGCCCTTGCCTTCGAAGCT
TTTTTCACCGGAAGCCCTGACACAGGAGGAACAAGATTAGGCAATATATATATACACCAT
GGTTCTTGCCCTTCTATCCGATCGGGCCCAAATCTCTTCAGGAGCGGCCTACGTGTTCAG
AAGCACCCAGCACGACGGTTAACCACTCGAATATCTCGAGCAAGAGCTCGGGTTCAACAA
CAATTGGTTCGGGACTTCACTCCTCCGGTAAAGGATCGGGTTGGCACGTTGCAATTGGGT
CGTTCTCATGACGACGAACCGATGCAACCATCCCCGATCATAGTCATCCTCGGGGTCGAT
CAGGCCCTGAGGGCCCCGTGGGATCAGATGTATAATGCCCCCACAAATGATCTGGGGTAT
GTAAATATGGATTAAGTGGTCCAAGGTAAATGGGACTCCAGCCATATCGGCTAGAAACTG
AATGCAATAAACGAGTCGCCATACTTGAGGAGCAATTTATCCTATGCAAATCCGATAACG
TCGGCACATATCTTCGACCACTTGAGGAACCGGAAGCGTGAACCCGATGGTAAATGGGTA
AGTATAGACTAGAGAATGACTTGGGATGTGGTGATCAATCCGTACCCCCTGCCCGACAGG
AAAAATCTCAACACCGCTGCCTAAGTCATACTCTCTCCGAACCCTAGGGATTGTGTCCTC
AGTGACAAAGGATGCAAAGTTCCTCACATGGTCGTAGTGATGGCCAACCTTGCAATCATC
CTCAAAATTTAACCCAGCTAGAGAAATTTCAGCCGTTTGAAGCTCGAGGTCTGTCATGAC
GGGAGATGGTGGTAAAGGTTCAGTGGGAGATGTTGAAGGCGAATTAGGGGAATAAGCAGC
GTCAGTTAATAGTGGGGGAGAAAGCATCCTAAGTATAGCAAGAATAGGATTTTCAGAATA
TGTGAAAGTGATGTTGAGCATGGCTTTATATGATGAAGGGGTTGAAGTTGAAAAGACTTC
TAGTAACGGTAGAATATAGAAAGCCAAAGGATTCTGACGATATACACTTTACTAAAGCAT
GAAACGGTGCAGCATTTATTATGTTCGGACTCATGACAGGCGGTTATTCGATCGTAGTGA
AGTATTGTTGTAGGAGAATGAGGTCTCTTCAATCCATTTCCCGTTTCCATTTCTGTACTC
CGGAAAATGAAGGGACTATCTGTGTACGGTGAGAACTTGTGAAAAGTTCTCTCCGATTCA
GTAAAGGTCCGTTCGGTAATGGTTCGTAAAAGAGAACCTTAGATAGTGTCTGTTTTTAGT
TAGTCCGTCAAGTTTCTCCCGAGGTATATTTGAGGGGATAAGTCCAAACCAACAGAAGGT
TATCTTCCACTGATTCACCGCCGAGGATCACGCCATCAACGGACGTGTCTGACAAAATCG
GAACCATTTCACCCACGTGGGGGTTCGTGTCTCCTAGTTCTAGTAGGGCACTAACACTAT
ATAAACGTATGTATCTACCCCATTAGAGGGGATCAGAATCTTCATCAAATATATTTCACT
TGCTAAGAGAATGGCTCATCTTCGTTTTTAAGCCATTTAAGCCAGTTTGCTATTAAGTTT
AATCTTCGTTCAAGCTTTTTATCATCCCGTTGCTGTTCGTTTTAACGGTCCGAGGAAGGA
ATTGCTCCCAATCGGACCCATTAGTCACAGTCCGAATAAGGAGCTTCTCCCCGTCGGACC
CACCGTTCCATACTCAGGCTCGTTTATTTTACGCTTGTCCTTTACTGTTGCTCGTTAATT
TTGCATTTGTTAATAAGTTTGAGTCGCATATCCTTTAAACCACGTGCAAATTCAATTGTT
GCTTTCTTTTGAGGGTAAACAACTTTTATTGGGTATGTTCTGTTTTCAATTTGGTGTTGT
GGGTGTGTTTTATTTTTTGTTTCAATTTGTATTTGTTCTTGATTTACACTTTTTTTTTAG
TTGGGTATGTTTTGATTTACTCCATTAAAGCGATTGTTCCTAATTTTAGCCTAAAGTTAA
GGATTAAAATAAAAATAAAATCAGAACGATGAAGAAGAAGAAAAAGCAGGTGTTTATTTA
ATTTTAATCATATTTCGTTTTAAGAAATATATGTAATCCACGTGTAAATTAGTTGGCAAC
CTCTGATTGGGCACTAATCCACGTAGGAGCGATTGCACTTCACGTATATGACCTGCAATA
ATTTTGTGTCTGCTTGTTCGAGTTTTGACAAGTTTAAGTGCCTACTTGTGCACTAGCAAA
GTTTGAGGTCATCCTTGCCAGTTCGAGCCAAGTTAGAGGGCCTGCTTATGTGTTTTGCCG
AATGATATTCTTTCACTCTTAAACTTCGTGCCTAGTTAAACACGTTTTATAAATTGGAAT
AACTATTTTGAACCAGTTTTTTGTTATTTGAACCTGGTGAATTATCATCATGGTCATTTT
ACAGAGCTGGCATTGCAGAATTATATTCGTGGCAACTTTCTTGTTCTTGTATATCACTAT
ATTCACAGTAATGGGTCTTAAAAGATCTGATGGTTTGTGTTCTTCTGTGGTTATTCAAGG
TGTTGCTTGGGCTTTGCCCTTGTCTACTGCACTGGTGGTATCTCGGGTAATTGCTCTAAC
AGTTTGAACCTTTTTGTGTTTCTTGTTCTAAAAATGTCAACTTTTTAGTGTATCATGGGT
TAGAAACTAGTTTTATGAATTCTTGAATTTCTACCCACAAAATTTAATATTTTTGTGGTA
TGATATACTCTCTTGTGCTAAAAATGTGATATTTTTTTGTGTATCATGGGGTTATGTTTC
ATCCTGTTATTAGAAACAAGTTTTATGAATTCTTGAATATAGTGCCCACAAAAGTTTTTC
ATCTTTCTTTGCTTTGGTAACTCAAAATTAGTTCATTCTTCTGCCCTTAATCCTTCTCTT
GTCTAAAAATGTGAACTTTTTATGTATCTTGTACTAAAAAAGTGAACTTTTTGTTTTTTG
ATTTTGCGTATAGGTTAGTCTCTCACAATTTTGTGATTGATTTTGTTGTCGAAGATCGTG
AGTTAACTAACGCATAATCACATACAAAACAAATAGACAAAAAAGTAACACAAGAATTTA
ACGAGATTTGCCAAACCTAGTCATGGGGGCAAAAGCTGAGAGAGTTTTACGATTCTTCTT
ATTCATAGTGGAAAACTCTCACTACTTTTACCCCGAGGACTATACTTGGCTGAACCTCGA
TAAATCCTTGTGTTATTTTTATTCCCTATTTGCTTTATTTGTGATTGTGTGCTAGTTTAC
CCACGATCTTCTGCAACAGATTTTCATTGATTTCCCTTCTTTAGCTTAGTGAATTTCAGC
TTGCTGGTTAATCATGTTTCATCCTGTTATTAGAAACTGGTTTTATGCAATCTTGATATA
CATACCCACAAAAAGGTTTCAGCTTTCTTGTACTAAAAATGTGAACTTCCGTTGTTGTTG
TTGTGTATCATAAGGTTATGCTCTGTGTAATTTTGGGGTTGATTTTCATTGTTTTCCATT
CTTTAGTTTTGTGAATTTCAGCTTGCTGGTTAATTATGTTTCATCCTGTTATTAGAAACT
ATTTAGTAGTATATGAATTCTTGAATATATACCCACAAAAGTTTTCGGCTTTCTTTGTAT
CGGTAGCCAAAAGATTGTTCTTGGTTCTCTACTCATTTTCAAGTAATTTCAACTCCCACC
AAAAGTTGTTGTGTATCATGGGTTATTCTCTGTAATTTTGTGACTGGTTTTCATTGTTTT
CCATCTTTAGCGTAGTGAATTTCAGCTTGCTGGTTATGTTTCATCCTATTATTAGAAACT
AGTTTTATGAATTCTTGAATATAGTGCCCACAAAAGTTTCCAGCTTTCTTTACTTTGGTA
GCTCAAAGATTGACCTTGTCTATTGCACTACTGGTATCTCATGTTAGTTAATTGCTCTAA
AAATGCCAACTTTTTTGTGTATCTTTACTAAATATGTCAAAACATTTTTTTTTTTGGTTT
GTTTTGTTGTGTCTCATGGGTCAAACTTGTCCAGCGCAAGCATTGATTTTTACCTTCTTC
TTTTTTTTTTCTCAAGAACTGACTGTGTTTTTGTACTGGATTAACAGAGAGGGCACATTA
ACCCGGCCGTGACATTCGGTCTGTTCTTAGCAAGGAAACTTTCCTTAACCCGGGCAGTTT
TCCACATGGTGATGCAGTGTCTCAGTACCATCTGCGGTGCTGGTGTTGTCAAAGGTTTCA
TGGTGGGTCCGTATCAGAGACTTGGTTGGTGGGGCCAATGTGGTTCAACCCGGCTACATG
AAAGGTGA
>Lba09g02427	+	
ATGGCAGAAAACAAAGAAGAAGATGTTAACCTTGGTGCCAACAAATACAGAGAAACACAA
CCTTTAGGCACATCAGCACAAACAGATAAAGATTATGTTGAGCCACCACCAGCACCTTTA
TTTGAACCTGGTGAATTATCATCATGGTCTTTTTACAGAGCTGGAATTGCAGAATTCATG
GCAACTTTCTTGTTCTTGTATATCACTATATTGACTGTTATGGGACTTAAAAGGTCTGAT
AGTTTGTGCTCTTCTGTGGGTATTCAAGGTAATTTTACTAAATTATCCTTATTTATTCTC
TAATGTCTATTTACTACTATTTCTTTAAGTTACCAATATATACAGTTCGTCCATCTAGCT
TACCAAAGATATTCGAACTATACACTGCCTATACACTTCAGCTGTATAGGTAGTTTATAG
TATGTATATTATATTTATAGATACGTAAATTATACGTATAGGTATGTATAGTATATGTAT
ATAAACTCTATGTCTACTGGAAAGAATATTCACCCGGTTTAGCCCAGTTTTTGCTTAAAC
ATCTCTTACACACTATAATACAACGTGGACACACTGTTTACTGTTGTATAATGTTCTATA
CTTTGTGTATAAGCACTGTTGCGAAAGAAAAGTTGGTTATGCAGATATAAACTGAATATA
TGGCTGTATAGGTGTAATATATTATGTTGGGTTGTATATTTTTGTAAAAATCCCATAATA
AGGTATATTGTGATTTTCTAAAATGATACTCCTTCTATTACAGTTTATGTGACACTCTTT
TTTTTTTAGTCAGTTAAAAAAGAATGATACCTTTTATATTTTGAAACAATTTAGCTTTGA
GTTTCTCATTTTACCCATAATGAGATAATTCATATCCACACAGATACACCTGGTGAATTG
TCATCATGGTCATTTTACAGAGTTGGAATTGTAGAATTAATGGCAACTTTCTTGTTCTTG
TATATAACAATATTGACTGTTATGGGTCTTAAAAGATCTGATAGTTTGTGTTCTTCTGTG
GGCATTCAAGGTATTGCTTGGGCTTTTGGTGGTATGATCTTTGCTCTTGTCTATTGCACT
GCTGGTATCTCAGGTCAGTTCATTGCTCTAAAATGTCACATTTTTTTTTTGGTACCATGT
TCTAAAAATGTGAGTTCTTTTTTTCTTTATTGTGTATCATAGGTTTTTCTCCATCTTTAG
TTTAGTGCAGTTCAGCTTGTTGGTTAATTATGTTTCATCCTACTATTAGAAACTAGTCTG
AATTCAGCTTTCTTTGTTTTGGCAGCCAAAAAACTGTTCTTTTTTTGTATCGTGTACTAT
ATGAACTTTGAGCCCGTTTGGATTGACTTATAAGTTGGTCAAACCAGCTTATAAGTCATT
TTTAACTTATTTGAGTGTTTGGTAAAATAGAAAACAACTTAAATTAAGTTAAAAAGTTCT
TACAATAAGCCAAAACCAAGAAATTGCTCAATCCCAACTTATTTTTTGGGGCTTTAAGCC
ATTTTGGTTTGACCAATAACTTTACCCTTTTATCCCTTATATTTTTTATTAATTCCAATA
CTATCCTTACTTCTAACACTTTTATCCAAACACATAATTGCTTATTTATAAAATAACTAT
CAGCACTTAAAAAGTACTTTAAACACTTATGCTTAAAAACCACTTTTTTTCAGCTAATCC
AAACGGGCTCTTTATTGTGTATCGTGTGCTAAAAAAGCTGAACCATTTTTGTTCGTGTGG
GTTATACTCTGTGTAATTTGGTGGGATGATTTTCATTGTTTTCCCTTCTTTAGCTTAGTG
AATTTAATGACAAAAATGGTTCCTTATGTTTGGGGAAGGTTCAAAATAGTTCCTTAAATA
TGTTTTGAGCAGTTGTGGTCTTAAAGTTTGTTAAAAGTTTACACTTTTGGTCTCCGTCAA
ATATTTAACAAATTCTGTATGTTAGATTTGACGGGAAAAGGATTTAGATGTAAACTTTTT
TGTGTATCATGTGCTAAAATTGTCAACTTTTTTGTTTTGTTTTGTGTATCATGAGTTAAT
CACTTAATTCTCCCAAGTTTGTGTGGCTGATTTTCATTGTTTTCCCTTATTTAGTTAGTG
AATTTCAGCTTGCTGGTTAATTATGTTTCATCCTGTTATTAGAAACTAGTTTTGTGAACT
AGTTTCAGCTTTCTTTGTTTTGGGAGCCAAAAACATGGAGTATTTTTTGAAATTTGTCCA
GTGCAAGCATTGATTTTTACCTTATTTTTCAAGAACTGACTCTCTTTTGTACTGAAACAG
GAGGGCACATTAATCCGGCTGTGACATTTGGTCTGTTCTTAGCAAGGAAACTTTCCTTAA
CCAGAGCTGTGTTCTACATGGTGATGCAGTGCCTCGGTGCCATTTGTGGTGCCGGTGTTG
TCAAGGGTTTCATGGTAGGACCCTATCAGAGATTTGGTGGTGGGGCCAATATGGTTCAAC
CTGGATACACGAAAGGTGATGGCCTCGGTGCTGAGATTATCGGTACCTTTGTTCTTGTCT
ATACCGTTTTCTCTGCCACTGATGCCAAGAGAAACGCCAGAGATTCACATGTTCCCGTAA
GTGCTTTCATGTCCTACCAATTACTTTATTTTTGTTTCTTACTGATAATATGTTGTATCA
TCATGCTATCTGTTGTAAGTAGGCTAGTAAGAGGGAGAAATTTTGATGCAAATTCTGCAA
GGGTTGTTTTTTTCCGTGCTTTTAAGGATTACTATGATAACTAAGTGTAACGGGGAGCTA
TGTTTCTCGAACTCTTCAAAAAATGTCTATGGGTGTGTGTTGTATCCTCCAAAAGTAGTG
CATTTCGGAGGAACCGACACGGGTGCGGCAACATTTTGGAAGAGTCTGGCAGTTTTGGAA
TTCTCAAACTAAAGATCGAATTTTCTAAGGCTCATAGTTATTCCTACACGGACAAGTATT
TTAACTAGAATTAGAAGACATGACCAACATCCGAACAATATAGGTGAAACATGTCGATGG
GTGTGTGTTGGATCCGACACGGATACGGATATATTTTTGGAGAGTCCAAGTAACATAGCT
TCCATGCATTTGTAATTTGTGTTTGGTTATGGCCCTGAGATCGATTTCTTTGTAAATTAT
GGTGTTCTAAGTTGCTGGCAGATCTCTAAAATAAGATAATGAACACACTAAATTCCAAAA
TCTGGAGCAACCCGAAATCTTGAGTTGTAAATCTCTGTGCTGAATTTTATGTTAGATAAA
AGAACCGCGTTCTTAACTTTTCGTACTGTGTTTTACAGATTTTGGCACCACTTCCAATTG
GATTCGCGGTGTTCTTGGTTCATTTGGCAACCATCCCAATTACCGGAACTGGCATCAACC
CTGCTAGGAGCCTTGGAGCTGCTATCATCTTCAACCAAGACCAGGCATGGGATGACCATG
TAAGTCCTTCAACCTACATTCATGTGCTGATCATGTTTCATCCTTCCATTTCTATTTGAT
AACCGAGAAAACTAGGAGGGTTATGACACAAAGTTTGAAATACAATGAGTAATGGATCCG
TCCCTTTACCCTTCTCCACTTAAATACCAGGGCTTTTCTACGGCCTAGTTCGAACTCGTG
TGCTGATGTACGCAAATGTCTCTTTTTTAGGCCCTCATTTACCTGTTGTCCATGTTTCCA
AAAGTTGTGCAAATATAGCCCTTAGTAAATTACCTTTCCGGGTAAAGTTAGACTCGGTTT
TACTGGTTGCTCATATATTTCTTAACTTTACATACAAAACATTAGACTGTCTTCTAACAT
TTGCTAACTTGCAAAACTTTAAACTTGGTCAAACCTTTTTTCATTCAGTTTGCTCAAAAA
AGATACCGTGGCCTAAAAGGTCCATAAGTTGCAAGAGAAATAAAAAAAGGATCATTCACT
AAACAACTGTCCCAAAAAGGGACAACTGGTGAAACATTTGGAACTCATGAGATGTACCTA
TCTCAAACATCATGTGTTGTGCTCGTACGATTGTACTATAACCGCGAAGGCTTTCATTTC
TTTCTTTTTATAGCTAACATTCTTTTTTGTTGATATTTTTAGTGGATCTTTTGGGTTGGA
CCATTTATTGGAGCTGCTCTTGCTGCATTTTACCACGTGATGATCATCAGAGCTATTCCA
TTCAAGAGCAAGGCTTAA
>Lba10g01287	+	
ATGGCAAAGAACGTTGCTAGTGAAGGATCATTTACGGTTAAGGACTACCAAGATCCTCCA
CCAGAACCACTAATAGACCCAGTGGAGTTAACACAATGGTCCTTCTATAGAGCAGTTATT
GCTGAATTCATAGCCACGCTTCTCTTCCTTTACATTACTGTGCTGACTGTGATTGGTTAC
AAAAGCCAAAGTGACATGTCTAGTGATCCTTGTAGTGGAGTTGGGATTCTTGGTATTGCT
TGGGCCTTTGGTGGCATGATCTTTATTCTTGTTTACTGCACTGCTGGTATTTCTGGTCAG
TGAAGAATTTTTCTTCTTTCAGTGTAATGTTTACCTTTTAATGAACTACTCCTAATTAAC
ATGACATCTTTAGATCTAATTAATTAGTGTTCCGCATTATGCTGAATTTTAATATGTACT
TTCCTCCGTTCCAATTCATGTTTCACCGTTTGAATAGATACAAAATAAAAAAAAAAAAAA
CAAAAGTCTTTTGAAATTTGTGAAACAAATCTTAGGCATTTATGTGCCTATAAATTACCC
CCTCCTTCCCGTATTAATTAGTTGTGACATCTTTCTTTTGCACGTCTCTTAAAAAATCAT
AAATAAAAGATGTATTTTACTATCTTATTCTTATTTGACTCCAATAAATTGTACTCTAAT
CAATATTTAGTATTTTCAAAAACATATGATATTAAAGTTAAAATGAGATAAAAATAATTA
GTTTCTTCTTAATTTTGTAAAATGACATGTATTTTTAGTCACCTTGACAACTACGCCCTC
CGCCTCAAATTATCTGTTGTGGTTACTTAAAATAGTTATCTCAAATTATTTTTAGCAACT
TGACAACTACCCTTGATAGAATTTTGTTATTAATACATATGACACATAAATAGAGTAAAT
ATTTAATGGAGAGAGATTATAACTTACACATAAATAAGACTAAAGTTAGTCAAGTACCCC
TCCTAATTAATATTTCTAAAGAAGCGTGCAATACAAAAAAACAATTAATAATTTGAGACG
GAGGGAAGTATTTCATAAAGGGTCAAAGGGGAATCTTAAAGTTACTCTGTTTCTAATTAT
AGAATAAAGTAATTTTATTTTTTGAACAGATTAAAAAGAAAAATGTGCCCCAGAAATTGA
CACGGGAATCCCCTAAAATTGTTAACGAAATTCAAAATTGGAACTGATATCTCTAAGCTA
ACCACATTGGAATTGGTAAGTAAATGAAATTTCAAACTAGCAATAATTCCATTGCATTGC
AGGTGGTCATATAAATCCAGCAGTAACATTTGGACTATTCTTGGCAAGGAAAGTATCACT
AATAAGGGCAGTGATGTACATGGTGGCTCAGTGTTTAGGAGCGATTTGTGGTGTTGGTTT
AGTTAAGGCTTTCCAATCAGGTTACTACCATCGATATGACGGAGGAGCCAATATGCTCTC
TGCCGATTACAGTAAAAGCGTTGGATTGTCCGCGGAGATCATCGGAACTTTTGTTCTTGT
TTACACTGTTTTCTCTGCTACTGATCCCAAGAGGAATGCTAGAGATTCTCATGTCCCTGT
GAGTATTTACATATTTTTTTGTCATCCAAGCATGTTTTAATGTGTAGTTGTTTTAACCAT
CAGCTAAACATGTGTCTTTACTTGTCAAGTTGATAGTCAAGGAGAAATGGAAATAGGTAC
TCCCTCTTGCCCAAAAAGTTTTTTTTAAAATAATTACATATTTAGAAATTACGTAAAATA
TACTATAATTTAAATATTTAAAGGACACAGTAATAAATTGCGGTCGGGGAGATTCTCATG
TCCTTTTGAGTATATTATTTTTTGTCATGGAAGCATGTTTTAATTAGTTTTTTAAGTATA
TAACCTTCAGGCTCAGCTAAACATGTGTATTTTATTACTCCTACTAGTCAAGTTGATAGT
CAAGGAGAAATGGACATAAGAGTAATTGATTAGAAAAGAAAAAGGTCTATATATGTGGGC
CAAGTAGATATGTAGAAATAAATAAGTAAACTGTATATATTGCCATATTGGCACGGCAAA
TGCATCTCCATAAAGTTCGATTACTTTATTTGTATGCCCATGGTTGTCCTTATTAATATG
ATATGACGCAACTTCAAAAGTAGAGAGAGAGTGTTTAATAATTATTAAATTCTAGATCAA
GTCATTTAATATAATATACTCTACATGCGAGATCCTAACACGGGATATGTTGTTGTTGCT
GCTCATGAGTAATGTTCGGGTGCTTAAGGTGATTTTGTTGATTTGTAGGTGTTGGCACCA
CTGCCAATTGGATTTGCAGTGTTCATGGTTCACTTAGCCACCATTCCCATCACCGGCACC
GGAATCAACCCGGCTAGGAGTCTTGGAGCTGCCGTTATCCTCAACCAACACAAAGCTTGG
AAAGACCATGTTAGCCTTTCCTCCTCTTGCATTTATGTTATAAAATTTAACATTTCCAGT
GCAATTTGACATGATATAGAAGGCTCGGTACTTTATTTCTAATTTAACTTCACTTCTTAT
GGGCAATGATCTTCAACGACCTTTCAAGTAATCTAAGAGTGTGAACTCTTTCAAGATTCA
TGATTTAACAGAAAATAGTTGAACCTTTAAAGAACAAATATCCGTGGTATATCTCACTAT
TTAATAGTACTATAACCTTGACATTTTATGCTGAGTAATTTATTTCTATGTTTTTGCAGT
GGATATTTTGGGTAGGACCTTTAATTGGAGCAGCCATTGCAGCATTCTACCATCAATTCA
TATTGAGAGCAGGTGCAGCTAAAGCCCTTGGTTCATTCAGGAGCAGTGCTTCTCAAGTTT
GA
>Lba11g02541	+	
ATGGCTGATCATCAGGCAGCTAATGGGAATACTCATGGTGTAACTTTGAATATTAAAGAA
GATGATTTGAATAATCACCAGGATTCTTCTTCAACCTGCACCTTTCTTACTGTTCCTTTT
ATTCAAAAGGTAAACTCCTCATCTTTCTTCTTCTTGTTAATTACAGTAGTAATATTTTGT
CTGTGAAAAAAAACAAGAAAAATAGGGTTCCTAAATTTATTTATTTTTCAAAATGAGTTT
GTCACTCTTTTTCACGTATACCCCAAAAAAAGGTACTTATAGCAAGTCCCTCCCTGGTTG
GAGAGCCTGCAGGAGGCCGCAACCAGGGATTATGAGTCTGTTGGCTGTTAGAGTATATAG
CCTCTATCGAAATTAGCGATAAGAGAGTATATATGGACAAGCATGCATAAATTCTTTTAG
ATAAGAAAATGGTGAAACTTGAACTCCGAATTTCAGTCTGCTTTAATAAAGTTTGTGATC
ATCACATCTAAAAAGCTTGTTGAATTATATGATAACCTCATCCAAAAACTCTTGTTAAAG
AAGGTACGGGCCGAGGTGGGAAAAATATTCTCTTATTCTTAAAATTTAAATATACAAAAC
ATCTAGCCAATTTTTAATTTTATTTTTCCACTCGATGTCTAGTATCTGCTTCAGGCCACG
ATTAATCCGGTTTGCATCGTGTATAGCCCAAAGGAGTAGCACTCCATATCTGGATATTTT
TATTTTGGGAAGTCAAATCCGAGACCTTTGATTAAGGATGAAGAGAGCGTATACATTCCA
ACTACAACCCTCAGTATTTCTTGGCGAGAATATCTACTATATAGCTATGCTAGTAGTTTC
CAAGAAAATTCGGCTTCCGAGAGCCAAAAAATATCCAAAACATATCCAAAACCCACAACT
AATAAGTTTATGCACTTTTGTAATTACTGGATAATGATGTATATTTTTGGTGTTGATTAA
TTACGATATTATGATTTTATTACCTGAATTGATTTTATTAATTAATGGTATAAAACAGGT
AATAGCAGAAATGGTAGGAACATACTTCTTGATATTTGCTGGCTGTGGGTCAGTGGTTGT
GAATGCAGAAAAAGGAATAATAACATTTCCAGGAATAGCCATAACTTGGGGGCTAGTTGT
GATGGTCATGGTTTACTCAGTTGGCCATATTTCTGGTGCTCATTTTAATCCTTCTGTAAC
TATTGCCTTTGCCACTTGCAAAAGGTTCCCTTGGAAGCAGGTATTTCTTCTGTTTCAATT
TATATGATGTCATTTGATTGAATCCAAAATTTTAAAAAGGCTTAATGCATATGCGGCTCT
CTAAACTTGCACACATCCTCCCCCCACCTCCGCGCCCCCACCCCCACCTCATATTTTTTT
CCCATTTTAGCACCTCAACTAAGTATTGTTTCTATTGAACCTCTGAACCCGTCCTCAAGT
ATGTCTATCAAACCCTCTAAATCTGATTTTATATTAGAAGCATAAATTAAATTAGAGAAA
TGAATGTGAAGCAATATTTTAGACATGTAGTAAGCTATTCTTTAGGTTATGAATGTGTCG
GTTTCTGGTGGTTCTACTCCTCCACTACGAGCCTAATTAAGAGCTACTCTTTTTTTTCCT
CTCAATTGCTGCTAATCTTAGCTAAAAGATGGCATAATTAAATTAGAATATATATATTAG
CATGTTGCTACATTGAAGATGGAATACTATGTAAGTCGGATTGTATTTGATAAACACTTG
AGGATAAGTTTAGGAATTCAATAGGAACAAGTTTACGGGGTCGCACAGCATTAAGCCTTT
AAAAAAAAAAAAAAAAACTCTCTCCGGTCCATAATAAGTGTTGTTTTGCATTACGTAGAA
TCCCAAGTAGTTACAAGCTGTATTGTCAGTTTATTTAGTTGGAATATTAAAGAAGATTAT
GTTGTGCACAGCTCTCTAAACTATTATTTCATCACTAGCTTTTTCTTTCAATCATGCCCT
ATGTGGATTTAAAAAAATTGTAGACCTTGTGATCAGTACATATGATCATAGATAATTGCT
TATAATTATACTGTCACATCATAGTATTTAAATTCATAAATATAGTATAATATTTTTTCT
TTTTTCTTCAGGTACCAGCTTATGTTGCAGCTCAAGTTCTTGGAGCAACACTAGCAAGTG
GAACTTTACGTCTAATATTTACCGGAAAACACGATCACTTTGCCGGAACCCTACCTTCCG
GCTCCGATTTTCAATCTTTTGTCATCGAATTTATAATTACTTTTTATCTCATGTTTGTCA
TCTCCGGCGTTGCAACTGACAATCGAGCTGTAAGTACCCTCTCGATATACTTTCTCTGTC
CTAATTTATGTGACGGTATTTATCTGGACACGAAGTTTTAAAAAGAACGAAAGTTTTTTG
AAACTTATTGTCTAAAATAAGTCATATATATTTGTGTGGTTATAAAGTTCTCATTGTAAG
GGTAAAATTAATAGTTTAAAGTTAAAAGTATTCCCAAATAATGATGTATGATATTCCCTT
TGAGAGGGACTAAGATGGAAAATATGTTCTAAAATAGAACGAAAGATTAGATTTTAAGAA
AAAAGGGTCAAATTTGGCACTCTCAAGCATATTTGGTCTAATATTACTCTCGTTTTTGCA
TTTAACTCCTATGGAACTCTGATATGAGGGCAATTATAAACTATAGGGAAATTGAGTGGT
AAATTTAAACACGTGTAATTCACTCATTTCATGCTGGAGTTATGTTAAGGACAATGACAA
ATATGAGTCGATTTACTAACAACAACGGTATGGATGAACTAAAACTGAAATTGGGCATAT
TAAACAATTTCGAATTGTACAAGAACAAATTTGAACCTCCCCTATTAGATTTTATGTTTC
ATCTTAACAAGAGGATGAATCGATTAAAAATAATATTTTCAGCTCTAATCCCATTTAAAA
CAAAATTTGGAATATAGCTAATCCAGCTAGTTCGTAATCAATAGACTTGTGAACTCGATT
ACATCTAAGTTTTCAATTATCACAAATGTGTTAACTATATTTAATTTCCATTTGCAGCAT
CGACGTACAGTAAGTATAGCTGTCAAATTCTCATATCATTAAATTAATCACAAGATGGTG
ACTTTAATTAATGAACTCTTTTTTTTTTTTTGGAAGTAATTTAGTTGAATAAACAAAACT
ACATAGGGATTCTTGAAAATCATATTTATTCGATAATTTTATCATTTTGTTATATTTATG
ATATGCAGATTGGAGAACTTGCTGGTCTTGCAGTGGGGGCAACCATTTTGCTTAATGTGA
TGTTTAGCGGGTAATTACTCTTTCTTGAATTGCTTTATTTCAGATAAATTTTTTTATATT
AAAAAAAAAAAAAACAGTTTCTTTTGTGTGCATGGATCTTCAAAGAACTTAGAAATGAGG
TGAAGTTCACAAATAGTCACTTTTCAAGTTCTGTGTTTGAAATAAATATTGTCAAAAAAT
TTCAAATTTCAAATTAAAATTCTAAATTTACAAATTTAAAACTCCATGACAATAACTATT
TTTTGTGATATTATTTTCTAAAGTCACGGCCAAAAATGACTAATAAACGTTATTTCTAAT
AATTGCTATTTCTACAAAGTGCAATACATCTATTTTTGTCCAAATTGGAAGTGGAGTAGG
GCGGCTTCTTTGTAAAAATTTATTTGCAAGCAGGTGTTTATAGTTAATCAGACCAACTTA
ACATGATTAGGTGATCCAAAGAAGTGAGTTATATATTAATTAACCACGATGGAGTAAACA
AAATCTATGTATAGACAGATGGCATACATCTATCGAATTGGTGCAAACAGTAATGTGGAT
ACGTGTTTACCCTCCTCGATCCTCTTTATCTATAGATGAACCACAAGTAAATTACGTAAA
ATTCTCTTAAAAATTAAAATATCACTCAGTTTTAGATGCACTATCTGTATTTCTACTTTT
AACACTTCACAGTCATATACAATGAAAATCCTACGCACTCTTATTTCCTTCATATACAAT
AGTTTCTAAGACAGTCAAACCTCTACATAACAGGGTCGCTTGTTTCAATATTATTTTGGA
TGCTATAGCGAAATGCTGTTATAGAAAACATAAACATATCATGGAAGATAGGTTCCACAA
AAAACATGATTGTTATAGAGAATGACTGTTATACAGAGATCTGATTGTAGTTAATATATG
ACCAGCTTTTTAAGTACCAGTTTTTTTTTTTGAAGTAATACTAATGAGTTGTGGTGGACA
GGCCAATATCAGGTGCATCAATGAATCCAGCAAGGAGTTTGGGCCCAGCAATAGTGTCAA
GCCGTTACAGAGGCCTATGGATTTATTTGGTCAGCCCAACACTTGGGGCCATAGCTGGTG
CTTGGATTTACAACATTATCAGATTTACTGATAAGCCTTTACGTGAGATAACCAAAAGTG
GATCTTTCCTCAAGTCTAAAAATTCTGGCACTTAA
>Lba12g00430	-	
ATGGAAGAAGGTGCCCGTGCAGCCAATATCTTTAGGTCCCAATCTGTTCCAAACGTAGGG
CGTCGTTCATCAGCTTCGAATGTTGCACTTGCACAAAAGGTTAGCTTCTTTGAGAATGTC
AAAGTCATAAGGTGAATTCAAAATTTAAATTTGATGGATTCAACTTTTAAGATTCCTATT
ACGGAAACCGGCACGAACATGTGAAATTAAGGGGCGTTCTAGCCATTTGGATTGGATATG
AAAATTTCAGTTTGGATAAGCGATTTTTGGATAGAAGTTACAATCCAAATCCGATTCAAG
TAAGTTCGAATTGGATTGGATTTTTAAGTTCGGTTTTATATTAATCGGTTTGGATATTTC
AGATTTTTGGTTTTGATTTGAGCCTTTATGTCAGGCCATAACAATTAACAACCTCAATTC
ACTTAACCGTTTGCTCTTAGAATGTATAATTTTCTACAGTTAACTAGGATTGAGGCCATC
CTGATGCCTATGCTATGTAATTATATTAGACTTAATACTATTGTCACACCCCAGTCCTGA
TAGGGCATGATGAGCACCCGACCCTTTAGAGCGAACCCGCTGGTTCTCGTTATATTCATA
ATCTCACTGGACTCTTAAATCACGAAATGAAATGCATAATGAAAGCTTTTCAAAAACAAA
CATTCTTTTCGTCTTTCTCAAATCAGGTAAAAGCTGTAATCATATGAAATTTGTAACATA
ATGCATAATGATACATCGGCTTGCAGAGCCGTTTGCAAGACTGGCATGCTATATACGTGA
CTCTGTCTGCAAAGTCTCTAACATAAATCAATATACCATAACATGGATACTCTGACTTGG
CAACACTCCGGAAGGAAATGGAGCTCGCCAATCCAGCTGGAACATCTTCTAGCAATATCC
TCTATCATCTGTATACACCTGCGTGACATGAAACGCAGCGTCCACAAGAAGGGACGTCAG
TACGAATAATGTACTAAGTATGTAAGGCATGAATAACACCATAATGTAGATATGAAAGGT
AACATGGAATAAGAGAGATAACCTGTACATCGGAATGCCTCATAAGGCGGATGTCATGCA
TGCTTAACCTTTTAAAAAAATATTTCTATACATATAAATAGTACCATGCCCGGCCATTAA
GGCTCGGTGTTATATATATAGTATCATGCCCGGCCATTAAGGCTCGGTGTTATCATCATT
AGCCCGCGTCCGGGGCAATATCAAAACATGCCCACTGCAGTGGTGTGCACATCTACGTGC
CATGCCCGGCCGACTATAGTGGGGCGCAGTGTGAGAAAATACATACATATATATATAAAG
CATGCATGAGAGCCAAATAAAAGCTATAAATACATCGGAGTGACGTAAGGTCGATAACCT
CCGATTATATTATGGATCAATCATCATCGTTTATCCCACCTTGAAGGAACAAGGGTCGTA
AGGTGAGATTACCAATAATGAAGGAAATTAAGAAATTGCAAAGTAAGCTCAATCACCTCA
TAGTAATATAAAGCTCATGTACATGGAAATCTCTATGGATAAAAATCATCTCATAATAAC
ATGAAATCCGTATGCCTTGGAGCTTGGATAAATAAATCCCTCATAATCATCATCATGGTT
ATCATAAAAAAAATTATTCATCTTTACCATCATAAAAACTTTAAGAGTCATGAATCTCTA
ACATTCTTGGAAATGAAAAATTTCATGGAATTCATGCATGGTTTGGTAGGAAAAGAATCA
TGCCTTTAGAATCTCAATAACATCATAAGGATCACGAGATTCGTGGACTTCTAGCATTTG
TGAAACCAATGATATTATGGGTATGACACAAACGTTTATAACGAAAGGATCATGCCTTTA
GAGAGAAAGGGACTAGCCTTAACATACCTGGAAGATAATTTCTCGACTCCCAACTTACTT
CATGTCTTGCAATTCACTTAAGATTATTCGTAGCCTCGTAATCTACATATACAACCATTC
ATGCTATTGTTAGAATCATCATACGCTCGTCTTAAGCCCTTAATAAAAATCCCTTTTAGA
TTCTGTCGAAATTCGGGCAGCATTTCCCCTGTTTATATGCCTAGCCCGAAATCATAACAT
CAACAACCATTCAACAACAACAATACCAACAACATCAACAACAACATCCGCAACATTCTA
CAAGATAAATATATATATTTTTATCCAAAATTCTCTTCATTCCTCAATCCATAAATCAAC
AACATCAACACAACAAACTATAATCTTTATTCTTGCAAATATTCCTTAATCAAAGTTGAT
AAAGAGGGAGATTCAATGATTCATACCTTATATTTACTAAAGTAGCAAGATCTTCAATAT
CTACTTATTTCCAAGCTCACTCCAAGACAAAACGAAATGATAATCGCGACTACACGTTGT
CCGGGCCTCGATTAGCACTCCGTAGCTTGAAATTTCACTCAAACTCCTCACTTTTATGTG
GGACATAAGAGCCCCTTTTGTTGGCTGAAAATTCTGGAGCATTTTGGAGGATTTTTGATG
AAGAAAAATGGGATTTCAACCCCTTTTATAGTGGCTAAGTCGGCAGTACTGTAACGGTAC
TGTAGCAGCCCTGTTTCTGCTTTGCCAGCTCAGTTTGTAACGTCTATAATTATCTACTCC
GATGCCCTATCGATGAGTAGTTTGTTGCATTAGAAACTAGACTCGACGAACTTCATTTTA
GGCTTTTGAAACACCTTAAAACTCCTAATATACTAGGAGATATGCCTCTCCAAAGTTGAC
TAAAAATCTACCCAACATTTCTCAAATTTTCGTCTAACTTATTTTCTTCAATTTGCTTGA
TCTCGAAATCTTCCGGAACTGTCCATACACGATATTTATCATTTATTATACATGATAATG
GCCATGTTCTTGTGTTTCAAAATAGTCTTTCCGATTACGACTTACGAGATCATAATCATC
CTTTACTTAAACAATATACTTAATAATGCCTCGTTCTTCATACTCCAAAGTTGTTTTACC
TAGTCGTAACTCGACATACTTACATTCAAATTTAACCAGTGCTTCTCCGAGGTACGGGGT
GTAACATTCTCCCCCTCTTCAAAAACATTCGTCCTCTAATGTTGAGGTAGAGTTCGCTTT
GAGATAGATGTCAATGTTCTTACCTCTATTTGTCGATATTTACTTTACTTACTTGCCGTC
TTACTTGCTCATTTAAAACTGAACTTATCCGAATTATGCAGTTTATCCTTCCTCTTTGTA
GCCAAAATTTACGCCTGTACTCAAGGTCATCTCTTTTCTTATTATCTGTATGTCTACTAA
CTCTTTATGCTTTATCATTCTCATTGTTTCTTCAGCCTTCGTTGTTTACATTCTTGCATG
CCCTCTCATCCCGTTCTTACCACATACTTTTATCCAATTTTGATCTCATCTTCTTTTTAT
TCAGAAATGCTTGTTCTCTTCGATCTCCACGTATCTTTCTTACGTTTCAGATGTCCCAGG
CCTTTGTCTTCTTGTTTACTTATTCTTATTCTTCCTTCCTTAAATATAACCTCAAGACTG
ATCACATTTTAACATCCTTTGCTTCCTATAGCATTCAAATTAATCTTTGCGGTACTTTAT
CTTTCAACTAGTTTAACACCGAAATGTCTCGCTTAATTTCTCTTTCCTTCAATTGGACTT
CTGGCACTTGGCTAACTAACGGTAATTCTTATACTTATATCAAAAACTTCTCAAATCTCT
TCTTTAATGATTCATTTCCTTCAATTTACTTTTAAAGTTTCTGATCCTTAGTTCGGCTAA
TAAATTAGGGGTGAATTCAGAAGTTTGTTGAAAAATAACCCAGATTCTTAGTTATGCAGC
GAATTCGGATCTTTTCATTCTTTCTCTTGTCTGTAATCTTCATTTGTTCCTTTTCCAATA
AGAGTCATCATGTTGCTTGTTTCACGAGGTTTCATTGTCACCCGATTGGTCTAATCAAAC
GCAATATCCTTTGATCATTTCCTTTGGGTTTCTCCTTCTACCTTTAACTTTTGCCCGATT
AACACTTAATAAATCTTTCCCATAGTTTGACGCAATTATCTGTCATTTCGATTTACCAAT
CAAACGGATCTCTTAATTCCTTAAATGTCCATCTCCTTTAGTTATATCCTTGAATCCTTT
TCGTGCGATCTTGTCTTCACGACTTCACCTTCCGTTGACTTAGTCCCTTCTATTTCACAG
TCCTCTATTTCTCTACTAGTGGGCAACTTTCTTATTTAGCTATGGCACTTTTCCTTGCTT
GCTTCTCTAGTGCTACTTTAGATTATGCTCTTAGTATTAATCGATTTTATATTCATATCA
TTCCATCTCCTTTTTAATGCTTTTGTCAAACTCCTTAATTCCTTATAATGTCACCGTAGT
TCTACCTATGGTAGCGCCCAGATGGCTTGCAATAGCATTTTCTTGCCAATGGCTTATTAT
TCTTATTAATTACTTTACTTCAGATTACTCATCCAATGCGTCAAAAATACATAGCCAAGA
GATCTATATTCAAATGAGACTCCATTCGACCCATACAATAATCCTCAGCACCATTCCTTA
TACACTTGTATACAACATTTTCTTATCATCGTTGTTATCCCCTAACACAAGATTATACTT
ACAACATACTAATGATCATATCTCCAGCTAATCTACTATTCAAAATATCTTCAAATTCAT
GGTTGAATCCTTCCTCCAATTTTCTCTCCTCAAATCTTAACATCATTACAACATAACTCA
TAAACAGGAGACTAAAATAAAATCTTACTTAATCACAACTTCCTTTCAATACGAGTGTTC
TTCCCTCCTTAAGTCCTTGGCTCTCCCATACTAGCGGCTAATTGAGATTTAACGAGCTTC
TATTCTTCTTCAAATATTTATCGTCGTCCCGACACCATTTTACTAGACATTTCATCAGGA
CGATTATTTATATGGTCCTATGACATGTACTCTCACGATTTGATATAAACGGTGACTTAT
AATTTCCCGACGCAGGAGATATTTTCAAATCTCAAGTAGTACTGCTGTCGTGCTATCTAT
AGGCATACTGTCTTTCTTTCTTTTGACGATCCTTGAGATTCCTATAAATATTTTTCTTTT
AAAAATCTCAACTCTTCTAACGCCGCAATTTTTCTTTAGTAATCCCGTCTGTCCCTGATA
CTTATCCTTGATCACTTGTAGGCCTTCTCACTTCCTCTGTTACCTTTTTGGGGTACGTCT
GCTGCATATTTACTTATAACAAAAAAAAATTCTCTGGTACGAGCGATTCGAATCATAGCC
CGGGACACCACGTATTGCATTGACAAAACTTATTTCCTTTGATTTGCTAAACCTTCATTA
TCTTGTCATGCCTCTTTTCCCCTGTGTGTATCACAATATACTTGCATTTAGTCCATTTCC
ACTTTTCTTTAGCACATCCTTGCTATATTAGTTCATCTCGAATTTTTGCCTCCTTCAAAC
TAGTACATTTCCTTTTTCTGTACTAGGGAATATTCTAATTTGTCTAAGAATGTCCTTATA
TACCAGTAACATTCGAGTATTGACCGTCTTTGGTAGTCAATTGGCTGAGCCTAGCGATCC
TTCAACTCCTCTAGTCCATATAATGCCAGAGTTACTATCATCGCATGGTTTGACTTATTT
CTCTTTTGCTAATTGAATTCTTGTATCAAGTCAAATGTCCACACATATTGGACACAACTC
AAACCACTTCCTTCCTTCATGCCTAATAGTCCCCTAGGTTAATGAATCAATGGTGACATT
AGAATTCGTTAGGCTTCTTATATAATGTCTGACTGTACCATGCTCCTTCAGCCGTAAAAT
AGTGCATTGCATTTATTCATACGTATATACCATTATTGGTATGGACCGGAAAAAAAAACT
GTGCAGGATTCCGCTTTTCTTCCGCGATGCGGAAGGAAAGCACAATGTTCTGAGACCTTC
CGCTTTCCTTCCGCGATACGGACGAAAAGCGGAAAGTTCTGAGGCCTTCTGTGCAGGACT
CCGCTTTTCTTCGGCGATGCGGAAGGAAAGTGCAATGTTTTGAGGCTGATTTTTGAATGA
GAAGTCAATGATCTAGCCTTGGACTTTCGGAGTGACATGAGGTCGATAGTCTCCGAATAG
CTTATGGAATTCGTATCGAGTCCAAAGGAGTAATCGATGATGAGTAAAATAATATTTCCA
AGAATAAATAAAATAACAAGACATTAAGATTTGATATACAAAGCATGGGAATGGAGTGGA
TTTATTATGGAACGCTCATGTTCATGTTCTAGTTGGGTTCGTGCCAAAGAAAGAAGGAAA
CGAACACCTTACATACCTTATCTATCAAGCCACCACTTAAAGAGTTCCTCACATCGAAGC
TTGCCCCTTTTCTTTCTTCCTTCGTTCACTTCTTATTTCCCTTTACAATAGCATAGCTTG
CTCGTATGTATGTTTATTTCTCGTATTTTCCTCTTGTTTCCTTTATAATTGTATCTCTAT
CCCAAGTCCACTGTCGTATGCCATCACTGTCTACCCTTGGCCAACCTTATTAATTTATTA
AACTTCCTCTCATAATCGCCAATCACATAACTTCCTTTAATCAATTCATAACCGCACTTT
CTCGTACTTCTGTCCTGAAGGTCCTCCTAGATTTCCGTTGCTCTTAAAGTGCTCTTTTCC
TGTTTGCCACTTCATAGTATCTACTTAGAAGTTTGCAGGACATTCCACTATGAGTACAAA
CCCTTCTTGATCTCGTGTATATATATATATACATACATACATACTTCTAGGGTGAAACTT
TCCCGTACTCGTTAACTTCCTTCCCATATCAATATCTCTTTGTTATCACTTACTAACCAA
TCTAATCTATAAATCGTAATACTGTATTTGAGTTCCTGATGTCAACTTTCTTTATGTTTC
CAATAGGCCCCAATCCGTCGAAATCTCGGATGCAATGCATCCCAGTTTCTTAACTACTAA
TCATTTTCCCCTCCAGGGTTCCTCCCTTAAATTAAATTAAGATCATTCTAAAACTTCTCT
TTGAAAGCGTCCCGTAATTGTTCCTTCAATCATGACTTACCAAACGGCTGATGGTCACAT
TTTCCCTTTACTCTTTCTCTATAGACATGCAAACAATTCAATTTGCAAAATTTTCGACAG
AGTTTCCTCTATAATTCATACTACCTCATTCCTGCATACAACCCAGAAAACACATCCAAT
GCTCCACAGAGCAATCACAAATACCCATAATATCCTGCTCAAGTTCTTATATCAACGTCT
ATCCATATTAATAAAACAGGAAGCATACCTTTCGAATGAAAAACTTCAATTCGAAGCAAT
TTCCTCGTAACAACATAATCAACTGCTTATCCATGACCAAAGCATTTGGTTAGGACCAGG
GACGTCATATCCTATTATTTAGCTCTATGGCACGATCTAGGATAAGAAAGAAAGGTCAAT
GGTTCCTAAATGCCCTGCAGCCTCTTATTTATAAGTGTGGCGCGCTTCACACCCATAAAC
AAGACTCTACTGGACACGACTTTGCAGACAACCCCTAGGACGAACTACTCTGATACCAAT
TTGTCACACCCCAGTCCTGATAGGGCATGATGGGCACCCGACCCTTTACTTAGAGCCGAG
CGAACCCGCTGGTCCTCATTATATTCATAATCTCACTGAACTTTTAAATCACGAAATGAA
ATGCATAATGAAAGCTTTAAAAAACAAACATTTTTTTCGTCTTTCTCAAATCAGGTAAAA
GCTGTAATCATATGAAATTTGTAACATAATGCATAATGATACATCGGCTTGCAGATCCGC
TTGCAAGACTGACATGCTATATACGTGACTCTGTCTGCAAAGTCTCTAACATAAATCAAT
ATACCATAACATGGATACTCTGACTCGGCAACACTCCGGAAGGAAATGGAGCTCGCCAAT
CCAGCTGGAACATCTTCTAGCAATATCCTCTACTCATCTGTATACACCTGCGTGGCATGA
AACGCAGCGTCCACAAGAAGGGACGTCAGTACGAATAATGTACTGAGTATGTAAGGCATG
AATAACACCATAATGTAGATATGAAAGGTAACATGGAATAAGAGAGATAACCTATACATC
AGAATGCCTCATAAGGCGGATGTCATGCATGCTTAACCTTTTTAAAAAAACATTTTTATA
CATATACATAGTACCATGCCCGGCCATTAAGGCTCGGTGTTATATATATAGTATCATGCC
CGGCCATTAAGGCTCGGTGTTATCATCAGTAGCCCGCGTCCAGGGCAATATCATAACATG
CCCACTGCAGTGGTGTGCACATCTACGTGCCATGCCCGGCCCACTATAGTGGGGCGCGGT
GTGAGAAAATACATACATATATATAAAGCATGCATGAGAGCCAAATAAAAGCTATAAATA
CATCGGAGTGACGTAAGGTCGGTAACCTCCGATTATATTATGGATCAATCATCATCGTTT
ATCCCACCTTGAAGAAACAAAGGTCGTAAGGTGAGATTACCAACAATGAAGGAAATTAAG
AAATTGCAAAGTAAGCTCAATCACCTCATAGTAATATAAAGCTCATATACATGGAAATCT
CTATGGATAAAAATCATCTCATAATAACATGAAATCCGTATGCCTTGGAGCTTGGATAAA
TAAATCCCTCATAATCATCATCATGGTTATCATAAAAAAAAATATTCATCTTTACCATTA
TAAAAACTTTAAGAGTCATGAATCTCTAACATTCTTGGAAATGAAAATTTTCATGGAATT
CATGCATGGTTTGGTAGGAAAAGAATCATGCCTTTAGAAGCTCAATAACATCATAAGGAT
CACGAGATTCGTGGACTTCTAGCATTTGTGAAACCAATGATATTATGGATATGACACAAA
GGTTTATAACGAAAGGATCATGCCTTTAGAAAGAAAGGGACTAGCCTTAACATACCTGGA
AGATAATTTCTCGACTCCCAACTTACTTCATGTCTTGCAATTCACTTAAGATTATTCGTA
GCCTCGTAATATACATATACAACCATTCATGCTATTGTTAGAATCATCATACGCTCGTCT
TAAGCCCTTAATTAAAATCCCTTTTAGATTTTGTCGAAATTCGGGCAGCATCTCCCCTGT
TTATATGCCTAGCCCGAAATTATAATATCAACAACCATTCAACAACAACAATACCAACAA
CATCAACAACAACATCCTCAACATTCTACAAGATAAATATATATATATATTTTTATCCAA
AATTCTCTTCATTCCTCAATCCATAAATCAACAACATCAACACAACAAACTATAATCTTT
ATTCTTGCAAATATTCCTTAATCAAAGTTGATAAAGAGGGAGATTCAATGATTCATACCT
TATATTTACTAAAGTAGAAAGATATTCAATATCTACTTGTTTCCACGCTCACTCCAAGAC
AAAACGAAATGATAATCGCGACTACACGTTGTCCGGGCCTCGATTAGCACTCCGTAGCTT
CAAATTTCACTCAAAATCCTCACTTTTATGTGGGGCATAAGAGCCCCTTTTGTTGGCTGA
AAATTCTGGAGCATTTTGGAAGATTTTTTATGAAGAAAAATGGGATTTCAACCCCTTTTA
TAGTGGCTAAGTCGGCAGTACTGTAGCGGTACTGTAGCAGCCCTGTTTCTGCTTTGCCAG
CTCAGTTTGTAACGTCTATAATTATCTACTCCGATGTCCTATCAATGAGAAGTTTGTTGC
ATTAGAAACTAGACTCGACGAACTTCATTTTAGGCTTTTGAAACACCTTAAAACTCCTAA
TATACTAGGAGATATGCCCCTCCAAAGTTGACTAAAAATCTGCCCAACATTTCTCAAATT
TTCGTCTAACTTATTTTCTTCGATTTGCTTGATCTCGAAATCTTCCGGAACTGTCCATAC
ACGATATTTATCATTTATTATACATGATAATGGCCATGTTCTTGTGTTTCAAAATAGTCT
TTCCGATTACGACTTACGAGATCATAATCATCCTTTACTTAAACAATATACTTAATAATG
CCTCGTTCCTCATACTCCAAAGTTGTTTTACCTAGTCGTAACTCGACATACTTACATTCA
AATTTAACCAGTGCTTCTCCGAGGTACGGGGTGTAACAACTATAATGGCTAGGGTCGTAG
GGAACTAATCTATTGGACATTTGCAATGCACTTATTAGTATTGGGCATATATGATATGAG
TAGGGCTTAATATAAGACCTAAAATTTGGATTTCGGACTAAATCCGATATCCATAAATTT
TAAAAGTAAAATTCAAAGTCTAATCCATAATTCAAAAATCCTTACTAAATATCCAAAAAG
TTCGGATTTCAGGTTGGCCCGATCTATGCCCACCCCTACGTGAAATTATGCTTTTAGAAT
TTAAGATTTGCTGTATTTCATATTCATTCTCCACATGTCTGTTAAGTATAAAGAATAGTA
CTATGTTTGTTTGCAGTTGTTTGCAGAGGCAATTGGGGCGTATGTGATAATATTTGCATG
GTGTGGATCAGTTGCCATGTACAAGCTAGTCGATGATGAGAGCATAACGTTATCAGGGAT
AAGCATGACATGGGGAGCAGTTGTAATGGTGATGGTTTATTCCATGGGACAAGTATCAGG
AGCTCATTTTAATCCTGTGGTCACTATCATTTTCTCTATCTTCCGTCGCTTCCCATGGAA
ATTAGTACGTTACTAGTTCTAGTGTTAACTTTTACGATTTATCTTCAAATGACATATACA
AAATCATACGGTAAAATTGCTTGCAGAAAAATCAAGATTTGGATGACGCTTGTTTTAGAG
TCCTGCAAGCTCATGATTTTGTAAAAAAAAAAAAAAAAATGTTTGTCAGCATATTAATTA
GCAAAGTGTGTATGAAGTAACTAACATCACATGCCTGTGATGCAGGCACCAGTATACATA
ATAGCTCAAGTAATCGGATCCGTTCTGGCAGGCGGTACTTTAGCACTACTGTTGGGTGTT
GATCTCAAAGCTTACATTAAGCATTTTCCTAAAGTGGGCTGA
>Lba12g01378	-	
ATGGGTGATCAACAGATAGCTGCAGGGGCTAATGGAAACCACATATCAGTGAGTTTGAAT
ATTGGAGATGATGATTTCAACAACAAGACTTCTGCTAATTCAGCATCACATCATCAAGAT
TCTTCATCAAGCTCAACCTGCAACTTTATCACTGTTCCCTTCATCCAAAAGGTGATTTTT
TATGTTTATCTTAATTTCTTGTAAACTAAAATAAAACAATAGTACTTTTGACAACTTCTT
TTGGATAAAAGGTTGCTGAGAACTAGTGAATGATAAAGGGTCGACAACAATTTCCTTAAT
CCATAGAATTCTTCCAGTTTTTTCAAAGAAAAAGACTTTCAAGGCCTATAAAAACCTCAA
AAATGTTTGAAAAATAAAAAAAAAACAATGTGTTATTTTGTCTGATTGATTGTGTATGAG
CTAGTGCTCTACGGAACTGAACTCATGGTAGAACTAAATTCCGCTGAATTTCGTCTTACT
TTGTAATTGAGGACACATGCATTATTAATGTTAGCAGGAACATAAATTTCTTCAAATAAC
CGCGTCTGAATACACTATCAAATTAAATTACCAGGCCAGTTTATTATTGCTGTTTTTTTT
CCCCATTAAACAGATAATAGCGGAGACATTAGGGACGTATTTCTTGATATTTGCGGGGTG
TGGGTCAGTGGCAGTGAATGCAGACAAAGGAATGGTGACTTTTCCCGGTATATCTATAGT
GTGGGGGCTGGTGGTGATGGTTATGGTTTACTCTGTTGGCCACATTTCTGGTGCTCATTT
TAACCCTGCTGTTACCATTGCCTTTGCATCTAACAAAAGGTTTCCTTGGAAACAGGTACC
CCTTTATTACATTCTCCATCACTTCTGTTTTTCCTATAAATTGAATCTTCAACATTTGAG
TTCATTGGGTTTGACAACATATATAGTACTCTCTCTGGTCCAATTTATTTGAAAGTTTGG
GAGAGTCAACAGTTCTTTAATTCTTTCACTGCGATTTTCTCCAACTCTTTTCATATATTG
TGAATTATTAATTATGCAGATTTATAATATCTTTTATGTAATTTTCAAATATGAAAATTT
CATCATAAAATACTGGAAGAAAAAATTAGTTGACTCCCCAAACTGATCAACCTTCAAACA
AATTGGGACGGAGGGAGTAATCATTTTGTTAGTTTGAGGTAGTAATATAATGTTCTCAAA
CTTCTACTTATATGGGTGACAATGCCTATACCATGTTTATATCTACATCACAATTCACAA
AGTACAAATACCTAAATGATTCGTCACAATCAGGGGTTGAGCTGGAACCTTTGTCAGAAA
ATACTATGTGTGTATAATGTCAATTCTTTTTACGTATACAATAGATAATGAATCTCTTAT
GAAAAATCATGCCTCCGCTGCGAGTCACAATTTTGCAATGTAAATAGAAAATTAGTTTTC
ATATGAGAAAATGTTGGTTTGTACTTTATTAAGGTACTTACAGTTGAAGTATATTCTCGT
TGTAAAATTTAGTTCAAGTATCTCATGTGCAATAATAAACCATTGGTTATGGTACTGTCT
GTAGACTTAGATAACGACTATTCTTCATGTATTTTTATTACGACTTTACGAGCCTATATA
TATAGCTCAATACTATTTGAATTTATTTCTTCTCATTACGCGTACACATTGACTCACGGA
TTTAAAATGATCAATATGACTATTTCCAAGTTTTTTTCTTGTAAAACTTTCCAAGTTTTA
TTACTTCCAAACTGCAGGTCTTGTTAGTTTTGATTAGTTGAGAACATTAAAGGGTTTCAC
TGTCTTTTTCTAACCTATAACTGATAAGCATTTATTTCATATAATATGACAGGTACCAGC
TTACGTGGCAGCTCAAGTTATTGGATCAACCTTGGCAAGTGGGACCCTACGATTAATATT
TAATGGGAAACATGATCACTTTGTTGGAACCTCACCCTCTGGATCAGACATTCAATCTCT
TGTTCTTGAATTTATAATCACATTTTATCTTATGTTTGTCATTTCTGGTGTCGCTACTGA
TAATAGAGCTGTAAGTCCTCTTTTTAAATCTCATTTTTTAATTACTCTAAACGTCTAATA
TTTAAACTTAATAAAAACAGTTAAGGACAAGATCTTGAATAGCCAATTAATCCAGCTAGT
TTCCTACGTACGTACTTTTCTTGTGAATGCATTAATTTAATTTTTCTTCTCGCAATTATT
AATGTACAATAAGTTATTCACTAATGGCATTGTACGCAAAGTGTAGTCAATAATCATGAT
TAAACTAGTAAGGAGATTGTGACTTAGTTCAATAATCTGATTTATTTAGTTGTACGTGGA
CTCTTCTACATCATTATTATCCCATGATTGCTTAATTTCTTTTTGTTGCGGTTAATTATT
GCAGATTGGGGAACTTGCTGGTCTTGCTGTGGGGGCAACCGTGTTGCTTAATGTGATGTT
TGCCGGGTAATTACGTAATTTGCGTATTGCTTTCTCTTTTTATTTTTATTTTTTATTATT
TGTATAACCAAAGACCTTATTGTGTGGAAAAGACCCAAAAATATTTGGATAGAGGGTGTC
CAAATCTTTGACCATTTGCCTATTAGACTGTGACAACATGTACATGAGTACATCCTCGTG
TACAAAAAATACACGGTTTTTGTTTTAGAAAAGCAAATTCCTTTTTTCTTTTTCTATATA
CTTTTGACCAAAAACAGAACTCTTTTTTTCTTTTTGGTATTTAAAGAGTTTGACAACTCC
CTTATTTTATGATAAATGAGATCTAGAGTCGCTTTTGGTAGAATGGATTTCATTCGACTT
CTCGAATTAATCCAATCCCAAAGTGAGTATCAGACACCGAGTGATAAAAAAAAAAAAACA
GTGCAGCTCGTATAGAAGTAGAGTAGGGTTCTCTATCTCACCGTTAATTTAAAGTCATAC
CAATTAAAAATCAATTTGTTAAGAGAATTACTTGTCATGTTATTGTTCTTCTTTCTAATA
ATAAAGTATGGATAATGTGGTGGATTGAACAGGCCAATATCAGGTGCTTCAATGAACCCA
GCAAGGAGTTTGGGCCCAGCAATAGTGTCAAGTCATTACAGAGGTTTATGGGTTTACATT
TTAGGCCCAACAGCTGGTGCCATAGCAGGTGCTTGGGTCTATAATATCATCAGATTCACT
GATAAGCCTTTACGTGAGATTACCAAAAGTGGATCTTTTCTCAAGTCCAAAAGTCTAGCA
CGTAATGGATCCAATTAGAAAATGAAAAAGTTGTTTTTTTCTTCTTTTGATAAATATATA
AAGAAAGAAAAATCTGTTCCAATTAGTCTACTTTGACTTTTGTATACGAAAAGAAACTCG
CTGTAATTTGTAAAATAATCTAATGAAGTTTTAAATTTGTCAACGTTGGAATTTACAGTG
GCTTGTTTAACAGTTTAAGGATTTGTTTCATCTTTAAACGTCACTTTGTTGCAACTTTGA
CACCAACTTGTTATCACATTGTAACATGTTGAGTGAAGAAAAATTATCTAGAAATGAGAA
ACTTGAGTTTTCGTAAATTATAACAACGTCCATAGATAATTACTGTAATATTGGGAACTT
TCATAAAAATTATAGAATTAAGATTAAAGTAACATTGCATCATTTGAGTTCAAAATGTTG
AATCTTGACAAACAATAGTAAGCTGAGTACTAGAATCATGACAAATGGCCTAACTTGCAT
AGTTCAGCAAGATTCATTTGGCGAATTTAACCACATATTAGTTAAACGGCAAGAGGAAAA
GGGGTGATAAATTAAGGGTGAATTATTGCTATTTAGACTATCTAAAGTTAAGAAGTCTGT
TTCAACTGTTCAATCATCATAATCATAAGATGATTCCCTGCAGTTATAACTAGATTTCTT
GACAATCTATATCAAGTTTAACTTTAATTAAAATATTAAGAAAATGTCTGACAAAGAATT
AATCAAAGAAAACAAAAAATAAAACATAATTTGCGATAGAGGATAAACATGATATTCTCT
GATTTGACTGCTTGCTTGGTGTTGTCTTTTTAGCAAAAATATATAAATGTCTTGTTCTCT
CTTTTCCATTCTTGGAGTGGTGATTCACCCCATTATTATCTTTGTAGAAGTGAAAAACTT
TTGTCTCGTTTATTACCATTAGCAAGTTTTCTTTCAATTAATACGACTGGTCAGAGTCAC
TGAGACCTTTGAAAAGTTCTTTAGAAAGGACAACTTTTTGGCAACTAAGGTAACTTTATT
ATACACTCGATAAGTTATATGGCTAATGACAACTGCATTGTTAGGCATTAATCAGGTGAC
AGACGACCACTTTGGTCCTGCAAGGTAAGCCCGTTAACCGGGTCAACCCGGACCGGACCG
GTAACCGGTTACGGAACCGGCCGGTTTCCAGTTAAAATATCGGAACCGGCCACCGGTTCC
AGTTTACCGGTTACAAAACCAAAACCGGAACCGGTCCGGTTCAAACAGTCCAAAACCCTT
TTTTTTTTTTTTTTTGTCGTATAGTATATATATATTATAGTATTTATTAGTATATTGTAG
GTATATTTACATATGTTATATAAGTTTATAAGTAAAGTTTAAATATTTACTGACTAACAG
GCTAACAGCAAATCAACAATACAGCATATACGTGTATATACTTGAAAAATAACTAAAATA
TATTAAGAATATACTTATAATATATAGTATATGTTTAAGTATACATATACTATACTTAAA
CATATAGTATACATATAGTATACATATATATATATATATATATATATAGTATATATATAT
GTTTAAGTTATACTTATATGCTATACTATAATATATATTCTTAATATATTTTAGTTATTT
TTCAAGTATATAGCTTTGTAGTTTTTAATTTAAGTAGATGTATATTATAAGTATATTCTT
AGTATATTTTAGGTATATTCCTAACTTAATAAAAGTAAAAATATGAACACAAGTAAATAG
AAGAAAGCTCAATGAGCCATATATTTTATTCATTCTTGGATAACATTTATTTGCAAGTTG
TAGTTTTTTTTAACTTGCAAATAATACATGAGTTGTAAAGAAATAGTAGAATAATAAAAT
CACCAATTCTGAATCATTTAATTAATTTCCCCCATATCGTATTCGGCCATGGAAATATCT
TCAAAGTCTTCCATTTGGTCCGGTCCACTTGCTATCAAATCTTCAATTTCTTCCTCTTCG
CCTTCCTCCGCTTCTGAGTTTTGGTTGCGTCGCTCCGATCTAATCCAATCGCGAATGCAC
ACTAGTACTTGCAAGCTAAAGCCGAATAATGAATGTCTATGGTCTTCAATTTGCTGTCTT
CCTTAGCTAAATGCGCTCTCCGAAGCCACGGTTGATACTTGAACCGTAAGGATATCTCGA
GTCATTCTTGAGAGTATCGGATAACTTGTCTTGTACTTCTTCCATCATGCTAAGACGTCC
AATTCATCCAGTTCCTTGATATCCACATTTGGCTGCATCAAATAAAAGTTATATTCATCA
AAGTTTGCATTACAAGAAGAAGTTGGCTGTGAATGTAAAACTTTTAAATGCGACAAACCC
GACAAACCCTTTTTGCTACTTTGAGAAGTAGTAGGGCGTGGAGCAACGGGTGTAGCACGT
TCTTCCAAATTAGAATAATGAGTAAAAACTTTTCTAAACTCGTCATCAATAGCTAGTTCG
GCTTCAGCTAAAGATGGTTGAACTCCCGGTTCAATTTCTAAAAATGTATAAATTTGACCA
ACTAATGCTTTAGTATAAGACACTTTTAAACAAGGATTTAGAAGAGAACCCAAAATAAAT
AAAGTTGGGATGGGAAAAAAATACTTCTTAAATTTGATTATCATTTCAAAAATAGCCGCT
TGATAACCGGGTTTATATTTATATTCTTGTAAAACTCTAGCTATTTCCGCTAAGTAGGCT
AAAATTTCGGTTACCGTGGGATAGAATTGTCTAGAAAAAACAAGAGTTGCATTATAAAAA
AATTCTAAAAGTTCAACACATTCTTTAACATCTTCCCAATGCGAAAAATTTAACCAATCA
TCACTATCAATATTAAATTTATTGTGAACTTGTTGTATGGGAATCTTATACTCATATGCT
TGTTGTAGCATAATGTAAGTGTAGTTCCACCTAGTCTCAATTTCTACTTGAATTTTCCTA
GGTCTAAGGTTATTTTCCACACAAGCATTCTTAAAATCTCTAAGTCTTGTCCTATTAGCA
TTACAAAAAAGAAACGCAACCGCATCTCTAACTTTTTGAATAGAATCGTCAAAACACACA
AGACCATCTTTAACAATTAAATTTAAAATGTGACAACTACATCTTACATGAAAAATATTT
CTTAGCGGAGGGTTTATTTCTCTTTTTAAAAGACCAATTGCCTTTGTATTATTAGAAACA
TTATCTAAAGCAATACAAAGTGTTTTTCTATAAATATTAAAAAATCTCATTATAGTAGCC
ATTGAATCCGCTAAAATTTTTCCATCGTGACGACCTTTTCCTTCATCATATAAAAAAGCT
ATAATTCTTTTTTGCATAACCCAATTGTCATTAACCCAATGACATGTAATAGCAAAAAAA
ATCAAACTTGTTAAGACTAAGACCCAAATCAGCAGTAAGAGAAACATTACAATTTAAATA
ATTAAATACATAGCGCAAATAAAATTTATATTTTTTATATAAATCTATAACATTCGCTCT
ACAAGTACTTCTAGGAATATCCTCAAATAACGGATTATAACAACGTTGAATGTAAGTAAT
AAACCCAAAACCCGAAGGAAAGGAAAATGGTAAACAATCATAAGCTACCATTTTAGCTAT
TTCTACACGCTCTTTTTTCTTGTCATACTTAAAATTTCTACCAGTTCGTGGGTCTATCGT
CATTTGAATACCCCCCACATTTGAACCCGTTTGCTCTCCCCAAACATCCATATGTTTGCT
TCTCATATGACCATTTAGTGTACCCGTTCCACCATCCTTACTAGTTCCTTGCTTAAAACT
AAATACTTGTCCACATAGGGTACATGTAGCTGATTGGTTTTCTCTATTCTTAGTCATAAA
TTTCCAAATTTTTGCGGTTGGCTTACGAGTTCTAGGCGGTTTGTCTTGTGTATGTGATTG
TGCAGGACATGTATCTCCTATGGGATTTTCGGGGGGTTGTGTTTCATCATCATCATCATC
ATTATCAATTTCATTAAAAGTGTCGGTAAAATATTGTTGCATTGCCTCATGACCTAAAAG
TGGATTATTTCCACCAACATCAATACCTAAATTAGGTGTTTCTTCCACAAATGTTTCCTC
ATTAAGCCCACCCCTAACAATACCACTACTACTACCGGCACCACGTCTAAATCTCTTTGC
CATTATTAAATAGAATTAATTTAAATCACAAGAAAATAAATTGCAACAAATTAAATTGCG
AAAAATAAAGATAGAGTTGGAATGAAGGTACCAAATTGCCGAATTAATTTCCAACAAAGT
GAAGGCGGCTAGAATTGCAAATCCACCAAAGCTACTTCGGATTGTTGCAAAATCACCAAC
TCCACCAATAATATTATAATTGTAAAATTAATAATTGAAACTATAATAAGACTATAATAT
TTATTTGAGAGAAATTTAAAGTGGCTAATTATTGCAAAGTAACTATAATTGAGAGATTGA
GATTTGAGAGAAAGAGAAGAGTGAATTGGTGTGGATTAAAATGAAAATGAAGAAGGGTTT
ATATAGGGTTGGGGAATGGGTTAAAGTGTTAAAAAAAAAAGTTTGGAGGGTTTGGGGGGG
GGGGGGGGGGGGGCAAAAAATGAATTTATGGCCGTTTGGCAACGGCCATTTTTGCAAATG
GACTTTTGCCAACGATCCATAAGCCCAGCAGCGACGGCTATATTTTTTTTTTTTTTTTTA
ATTTCACCGGTTTAACCGGTCCGGTTCCGGTAAGAAATAAACGGTTAACCGGAACTGGTT
AACCGGTTCTACCGGTTCCGGTTTTATCGGTCCGGTTACCGGTTTGAACCGGTTAAACCG
GACCGGTTGACACGTTTACTGTAAGGTACCTGATGAATTGCGAAACTAATTTAGAAAGTC
ATCACAAAGGAAAACTGTTTTTTTTTTTTTCCGAATATCCACAATTTTGGGAAAATCTTG
GAGAAATCCTATGGGAATATTTCCTTTTATGGTAAGAAAGGATCGACCATCTCAGCATCT
TTGGCAGCTAGCTTTTGGCAATAATTCTATTTCATTGTTATATTTTGTTTGCACCAAGGT
AGTATTTTGATTCTTTGACCACTTCCATTCTAATTATATACTGATTAAAATTAATAGAAT
AGCTAATAGGACGTACCCAAATCTATAATTCTCGTTTCTAACATAATCAGATACGTGGTC
AACGTTACATCAAGAAAGGATATCGTGTAATTGGAATTCAGAGTGTGTTTGGTAAAAAGG
TAAATGTTTTCTTAGAATGTTTTCCTTGGGAGAAAAATGTGATTTTCTTACTTATTTTCT
GGTGTTTGGTGGGTAAGCAGAAAATATTGTGCCAAGAGCATTTATATATGATCTAGGCAA
ACAATGCGCGGGGTGGACTGAGGTGGGTTGGGGGCGGGAGTGGGATGTTGGGATGGGGAG
AAGATAATTAACATGAAGGGAAGTCATTTTCCTGATTTTTAAGGAACTTGTTTAGGAAAG
AATTTTTCTAAAATTTTGACCGATCAAACTTAAGAAAATTAAAAACATTTTCTCAGAAAA
TGATTTCCTCCATACCAAACACACGCTTAAAAATTTACAATTTGGCGTAGATGTAAAAAT
GGAGAAAAATCGTAACTTCTAGACGGTAGCAGCAAAAACTGCGGAAAATAGAAGGTTCAA
TGTATCAGAGAAATAAAATGTGCTTGATTAACATCTTTAGATCTTTGAGTATACATAGCA
ATTTAGTGAAACTTTACTTTAGTGGCACAATCACTTTACCATCAGAACTACCCAAACAAT
AAAATTATTGGCATTAAGAGAACAAAGTATTGGATTTTCTACTTGAGCATTTGGACTTTT
GCATTATTTTCCTCAAACCCTTGGGCTTTTTTAAATTTTTGTTTATTACATATAAGTTTA
AACATATTGGTCATTTTCCATTCACAAACTGTGGTTTCTTATGTAAAACTTACATTAGCA
AGGGTGAAAAGTGGGTGTTTCCAAAAGGGAGCACTAAAAATTTTTGAAGGCAATTCATGT
TTCCAGTTCCAAATTTCCACCATGTCATGATCTCCCACCACACCTCACCTTAATGAAAAA
CAAATAAATTCCTCATAGCTCTACAGTCTGAGGGGAATTAAGTGAAATCATATTTTTCTA
ATGCTTGAGAGTTCAAGAATGGCTGAGATATCAGATATTACTATCAGTCATGCAACAGCT
TTAGATATCAAAGATGATAATGTGCATCATATTCTTTTCTTGTCCATGTTTGGTATCCAA
GAAACTTGGTGATTCCTCCTCACTTTCCTCAGGCTGCTCTGAAACTATAAGCTTTACTCA
ACAGGTAAACTCACTCTTCCAACTCTTTGATACTTCACATAATTAATTTTCATTCTACTA
AGGACTTTACATCTTGAAAATTGAAGGTATCTCAGTTATCTTTCATCAACTTGAGCTATA
AATTGTGGATAATGCCATAAGTACCACACAAGTACCTTCACCTTCTAACAAGTGGTTTAT
TGTACCAATGTTAGGTGTACGAACAAAGTCTCACATTAAAAGTTGATAAGAAAAACGAGC
TTAGCTATTTATATAAGGTAGTGATACTTTTAATGGCGTGAGGCATTTTGGAAAAAAAAA
TTGTACCTAAAAGCAGATAGTTTTGCACCATGTTGTGAGTCTCTTTGGACTGGCCTATCG
CCACAAACACCTGAAACCATGTCACATCCATTGACAGAGTTATAAGGCAAAATAATTGTC
CATGTAATAACATGCATATAGCACATATGATATGGAGTCGATTGAAAGGGCAGCCCGGTT
CACTAAGCTCTCGCTATGCGCGGGGTCCGGGGAAGAGCCGGACCACAAGGGTCTATTGTA
CGCAGCCTTACCTTGCATTTCCGCAAGAGGCTGTTTCCACGGCTCGAACCCGTGACCTCC
TGGTCACATGGCAGCAACTTTACCAGTTACGCCAAGGCTCCCCTTGATGAATAATATTTT
CTTTTCAATGCAGTTAGTGGCGGAGCTTTTAGGCACCTGCTTATTGATGTTTGCTGGTTC
TGCTGCAATGGTGGTGAACAAGAACATGAATATTCTAGGAATAGCAGTTTTCAGGGGTTT
GGATGTGATGGTTATGATTTACACTGTTGGGCAAGTTCCTGGTGCCCATTTTAACCCTGC
TGTCACCATTGCTTTTGCTACATGTAAGAGGATTGCATGGAGACATTAAATTTCTCCATT
CTCAGTTACCCAAAATACAACAGGTATGAGCAAGAAAGGACTAACAACATCCAAAAATAT
TTAAGGATGTTTCTGGTCATTGTTTGAGCTAATCTATTTTTTCAGGTGCCAGCATATGCA
TCAGCACACGTCGCAGGTGCAACTCTAGCAACTGGCACTGTGAGATTAATGTTCCAGGAA
GAGCAACCTCAGTTTCTGGGAACAATTCCAGCTGGCTCAGATTTGCAGTCTCTTGGATTA
GAATTCTTGATCACTTTATACCTCATGTTAGCTGTTGCAGGCATTGCAGTGAATAATCGA
CATGTTAGTAATCACTGCTTGTTTAAATGTGAAGGTCCTAGGACTTTAGAATTTCACTTA
TTCTATCCTTCTCTCTGATTACTGATGCAGGTTGGAGAACTCACTGGACTTGTCATTGGA
GCTTAGTCATAATTAACTCCCTTGCTGGGTATGCTAAATAGATATCTTCTGTTTTCCCAC
ATACTTTGGACCCATTTCAGAATGCATTTCTAAAGCTATCACATTCGGAAACCAAATGCT
CTCGAAAGTGTTTGATTTTGAAGCGATATCACTGAAAGAAATTGACATAATGTCTTGCAG
CGTGGAAATTTAAAATTAAGAGGAAAGTTACATGAATGGGAACTTCAGAAAGGACCTACA
CAATACTTAACATGATTTTAGGAAGAAAAAAAAAATATAGTACAGATGCCAACCCTCATA
GATGAGTCGTAGCAACAGTTTCTAGTTGTATTATTTGGAATCTTAACTCTTCTATACAAA
TTTGCCTAACGGGAGACATTTGCTATTGTGATGAACAGGCCTATTTCAGGGGCATCAATG
AATCCTGCCCGAAGTCTGGGACCAGCAATTTTATCAAATTGTTACAAGAAACAATGGATA
TACATGTTGGGTCCTACAGCAGGGGCTATAGCTGGTATCTGGTTCTATAATGCCATGAGG
ATTGTTAAGCCCAGTTTTTTCCTTTCCTCGGAAGATTAGCCCAAAATGATGTTTAAATGA
TGAATACTATTGTCCCGGTCTGATTGAATTAACCACTTCTCAGACCCATGTTTAAGTCTC
TCCGCAGAATATTAGCCCAAAACAAAGCTTAATGAAAAGAAGAAAAAAACACTGTTCTAG
TCCTCTATGCAGTTCTATAGAACTGATAGAACCATTTGGCAGCTACCATGTGTAAGATTT
TGGACATCTACTGTTAGCTAATCTTTAGATTATATTCTTCCATTGAGGTTCTGCACGAAT
CATTTTGAGGTTTTATCATAAGAAAAAACTAACATGAGCACACTAACGGCAGTAGTCTCA
TAACCATATTAAATTTCCCAGAACTCTGACCATACAGGAAATGATTACATCGGCGGTGTC
TCTAAATGATGCTTACAGAGGAAACTAGGAAACAGAAGTATCTGACATCTGTAAACTTCA
CGACACAATGTTATACTTGTCAAACAAAACTGGAAGAAGTTCATGAGAGGATGTATATTT
TCAGGGAATAAATTTCACAAGTAAAAACCATTCACTATGTATACATGTTGAAATAAGTTC
CAACCGGGGAAAAGAATCAACAGACACCTACCTTTACCTGTTATGTACAAACAAAAAAGG
AACGAGTCAACTGCCAGCATACTCTGAAGAGATCAAACTATAAGTTACCTTTCAATGGGT
GGATTATTCTGGGAACCAGTACGACTGTTAGAATCATGCCTCAATCTTAATCTTGGGATG
ATAAGAGGTTTGCAGCAAAGAAGAGCGAAAAGGAATTCCATTGTAAACAACGTCATGCTA
ACCCACACAAACAATGTTGTCTTCCAATACCATAGCATTCTTTTCAGGAAAGGAAGTTCA
GACTCCAGTGTTGAAGAGGCCGCATATATTTCGGGAATTCCACCTCCAGGGTGGAATTCA
GCTCGTTGCTCAATGATCACCCTCAAGCATGCAGTTGGAACGATACCTTCAGAGAAACCC
TTGAAGTCTACCTTCAACTTTTGGGATTCTGATGTATATCCGGTGACAAGAGGAGCAGCT
CTAAGGAAAGTAGATAAAAGGCGTATAGGGTTGCTTTTGAATTGCAACATACAGGGTCGT
CTGGAGCTAGCTAGCACTTTACCATTAGCAGTGAGGAAATCCACCCTCACCTTCAGGTGT
AAGAAACAAAGATGTTACAAAACCATTCAGGCAAGACAGAACATGTGGAAATGCATAACA
GACCAACAATTCATCCAATTCAAGTAGAGAGCATTATTTTGGTCGACAGTTACCAGTTTC
AAAAAAAAAAAAAAAAAAAAGAGCATTAGTTTGGTCGACAATGTAAATCTCAACTTTGTT
TTTATAATAGACTGTAGGCTTGAAGTTCTACCAGGAGTGAATCAATGA
>Lba12g01911	-	
ATGGCGAAAGACTACGTAGAACCACCACCAGCTCCGCTGTTTGATATAGCAGAGCTGACG
AATTGGTCTTTCTACAGAGCTCTGATTGCTGAATTTATTGCAACGCTTCTTTTCCTCTAC
ATTAGCGTTGCTACTGTTATTGGCCACAAGAAACAAGTTGGTCCATGCGAGGGCGTTGGA
CTTCTTGGTATTGCATGGGCTTTTGGTGGCATGATTTTTGTCGTTGTCTATTGCACTGCC
GGGATTTCTGGTACTCACTTTCATCTCTAGCTCATGTTTGCTTGCTCTATTATACATTTC
AACTTGTATGTGACCTTACAATTCAAGAAGTGCCGGTCTATTATGAGTGTATACATTAAT
GTTCGTTAAAAAAAAATTACATATATAATTGTGAACCTTTTTCAAAAAGTGGTGTTGTTT
TGCCTGCTCATGGACTCCGCATCAGTCTGAAGATTGCCCGATCTATGCTTATTTTTAACT
CCCGAAGTATTTTGATGACTACCATACCCTTCCTCGTCTATGGATGTTTTGGTATCCACC
GTAAGTGTTTACTCGATCGCTTGAACCTCACTATTCACTTTTAAGGCTATTATATTCCAT
CCTAAGGTGCTGCTTAATGAATGGATCTTATCAATCACCATGAATGGTAAATCAAAGATC
GAACTGCTGAATAAAAAAGGTAAAGTGCTATCATAAAGCTTTGTATATATCGGCTAAGTT
CGCGAGATAAGCGGACTCGAACCGCTGACATCCACAACGGTGTTGAATGATACTTCCAGC
AGGAGAGTGTCTCTGCCACGGTGTGAAACAACATGGTAGTTAAAAATCTTAACCACGGAA
TTGTAAGTTTTGAGGTTTAAACTTTGAAGAGGGTGTCTTGTGGTAAGTTCAAGTTCAATA
TTTGCATACTTTGTCAAATCTCCATTGCTTTGCGTGTTGTTAAATACTCCAATAGATATA
AGAATTAGAAGTTTCTTTTGCCTTCCAGTATACTTAGCAAGTCACAGATTGAAAAATAAC
CTTCTTATGGAGTATTAACATGATAAACACAGCGTAAATTTCTCAAGTGGACCCTCAACT
TAGCGAAATTCATCTGCAATAATTTTTGTTTTTTTTATATAATTTAATATCAACAAAAGC
ACTTAACTTTATAGTACCTTGTTTTCTACGGAGTAACTCTAACTGCAAAAGATATTTTTT
TCACCGGAAAGCTTACTTGATCAGGACCACGAAGTTAATTTTTTTTTTTTTTTTCAATAA
ACACAGATTTTTGAGTGTTTTGAAGAAAAGCCTAATTAGTTCTGATAAGAAGTAGCTTAA
GTTCACGCTTGTAGATATGATAACTGTTAAGCTTGGGATCCAATAGAGAAAACCTTGTTT
TCCACGGAATAACTCTAACTGGAAAAGATATTTTTTTCAACGGAAAGCTAACTTTACGGG
GAACCACGAAGTAATGTTGTTTTGACTAACACACAGTTTTGAAGATAAGCCTCTAGCTTT
GCGGGGAACCACGAAGTAATGTTGTTTTGACTAACACAGAGTTTTGAGTGTTTTGAAGAT
AAGCCTAATTAATTCTCATTAGAAGTTGTTTAGTGTTTTGAAGATAAACCTAATTAATTC
TCATATGAAGCAGTTTACGTTCACACTTGTAGATGTGATAACTGTGAAGTTTTTCTCTGT
GGAGCCAACACATCAAGCGGACAAATTTTCACTAAAAGTTCATAAATTCTACCTCCATGT
ACAGGACCGCAATAGACATATTTTGTCCAAAATATCTTGCTGCACTAACAAAAGATTGGT
AGAATTAAATGCGACTAAAAAAGAACTCACAGTACCATCTTCAACCGTAGAGTAAACATG
ATCATAAACACTGTAAGTGGTATTTTTAGTTGGGCACACTCGTTAAGAAAACTGCTCCTT
ACTAGAAAGTGAGATGTATTTTTATTAACTTATCCTTAGTAAATACTACTATCTTATTTT
TTTTTAATAGCTCTTTATTGTTTCTCGGTTATTTAAAACTCCCTTTATTTAAATAAGAGT
AAAATTGGAAGAACAACATTAATGCCTTATTGATTATGTGAAACACCACATATTTTGAAA
CAAAATGAAAAAGTAAAAACACCACTTATTTTGAAGGGAGTAACATTGACAACAATTTAT
CACTAATATGCTTTGTGGTTAATTAACGCTGTATAGGTGGGCATATAAATCCAGCAGTGA
CATTTGGGCTATTACTAGCAAGGAAGGTGTCATTAATAAGAGCAGTGGCGTACATGATGG
TGCAATGCTTAGGAGCCGTATGCGGCGTGGGTATAGTTAAAGGGTTGATGAAGCATGACT
ATAACAGGCAGGGCGGCGGTGCTAATACCGTCGCAGATGGCTACTCAAGGGGCGTAGCAT
TGGGTGCTGAGATCGTTGGCACTTTCGTACTAATGTATACCGTATTCTCCGCTACCGACG
CCAAAAGCAAAGCACGTGACTCCCACATCCCCGTAAGTCTCTTCCCTATTTTGATTTACG
CACAAATTTTAAGTTTTTTGCACACCAACAGAAAATAATACTCCATTCAAATACCATTCG
ACCATCTAGTTTATAAAATATGTACACAATGAATAGGTAGTATATACTTTATATTTTGTA
TATATATATATATATAATATACTCCCTCCGTCCCATAATAACTAATAAATATCACCTTAA
CAAAAAATACGCATATTAAGAAACCAATAATGCAATATCATGAAGTTTTACTAAATTACC
CCCATTTAATAAACATAAATTATTTTTTCCTCTCGATAGTCATTCAGAATCCAACAATAC
CAAGTTACTATGTGGCTTTTCCGATCATCATTTAGATGTTACTTTAACTTGTCAGTTTTT
GTCTAAGGGTAGAGTTGGAAAAAACTAGTCAATTTATGTCTTGGCTTTCCTAAGTTGACA
CTTATTAGGGGGACGATTTTTTTGGGCTAAGATGACACTTATTATGGGATGGAGGGAGTA
CATACCTATATAATTCACTGATAGTGTATAGGTAGTGTATACTTCGGCCTTGTTAGTAAA
CTAGTTGGCCGAAGGGTCCATTTAGGTAAGTTTCCCCTAAATATAAAGTATTCATCTGTT
TCAATTTATATCATACTTATTCTTTAATTTATAAAAAAATATGATACATTTTTTAATTTG
GAAACAATTAGATTTATACACGAGAAATTTTATAACCACACTAATGTTATGACATGTTTA
ATGCATAAGTTAAATTTTTTTATAGCCACACAAATACAATGACATATTAGGACCATAAGT
CTCAACTCTCAAAAGCCTTTATTTCTTTCTTAATATTATAGTGATTATAACATAAATAGG
AACATAGGGAGCAATGACCTATCATAGTTAATTAAATTACATTGATTATGTAAAATTTAT
TTATGTAAACCTTTATAACTTTAATCTATTTTGTAATATTTCCACCTTTTTTTTTAGAAT
GTTGTTTGATTCTTTTGGCAATTTATAGAATGTTTAAAAGTATATATACACGACAAGAAA
AATATGTACTCATTTTGGACCAGACAGAATGTACTGGCAATTAATCAGGGGTGTACTATT
TTAAGTTGTTTGGTACTTTTGCGCAATTTATAAAATGTTCAAAAGTGTATACACAACAAG
AAAATACTTACTCATTTTGGAGCCGACAGAGTGGACTGGTAATAATTAATAAAGCGTGTA
CAATTTTTGGAGAATAAGATTAAATCCTAATAGAGACAACACACATTATGTGATTTTCTT
TTTTAATCTGGCGAAGTTTTGGTCGCTAGAATTATCCGTTAACTATGTTGATGAAAGACA
ACAAATATGCGTTGAGTTGGGCACCAACCGACACGGACATCACCATTATAATTAGTTTTT
TAAACGCATATCAGTAAAAAAAAAAAAAGCCACAATATGTAACTGTTCGTAATAAGTATT
GATTGGTAAAATAGAAATAATACTATAATAATTTACACTGATGAAAAAATTCTTTACACT
ATACTGCATGTAACTTTGAATCCATTCATCGGATTAAAAACTGTAAAACTGTAGTAATAC
TAACAACCCGTAAGTGAAGAAAAGAAACACAAGGTTAAGAGATGCATGTGGATTGCGAAT
TGGTTCGGAAAACTTATGAATTTCCAGGGAAAGTAAATAAATTCATCAACCTCTGTAGTC
TTTTACGACTGCAGGAGAACTAATTACCAAGATTAAGATTAATGTAATACAACAAACAAC
AACATACCCCATTAGGATATATGCAGACCTTACCCCTACGTTTGATTCTTACTAAAATAA
ATTTTTTGATTCTTTGTTTGTCCACAGGTACTAGCACCATTGCCAATTGGATTCTCAGTG
TTTATGGTTCACCTAGCCACCATTCCCATCACTGGCACTGGCATCAATCCTGCTAGGAGT
TTTGGAGCTGCTGTCATTTACAACGATAAAACAGCTTGGAATGACCACGTATGATAATTC
TAAATCAACCTACATAACTAGTCTTTTAATTAAGGTTCATTAGAGCTAATCAATCTCATA
CATTTCCTAATCTGTTTTTGTAGTGGATCTTCTGGGTCGGACCCCTTGCGGGAGCAATGG
CTGCATATATCTATCACCAACAAGTTCTTCGAGCTCACGCAGCCAAAGCAGCTTTGCACT
CCTACTACAGCGAGCCCAATTTGAATTAA
>Lba12g02217	-	
ATGGCAGGAAAGAAGGAAGAAGAAATCACCCATATGGAAGAAGGCAATATCCATACAGCC
TCCGATTCCAATGTTGGATTTTGTTCATCACCTTCGGTCACAGTCATCGCTCAGAAGGTA
CAAATTAAACAATTGCAATACTATGATTATGTAGTTATTTGATGAATTGGATTGTGATGG
GCTAATTTTGCAGTTGATTGCGGAGGTCATAGGGACGTACTTTGTAATATTTGCGGGGTG
TGGATCTGTTGTAGTGAACAAGATTTATGGGAGTGTTACATTTCCAGGGATATGTGTGAC
ATGGGGACTAATTGTGATGGTGATGGTTTATACTGTGGGACATATATCAGGAGCACATTT
TAATCCTGCTGTCACTATTACATTCAGCATCTTCGGTCGCTTCCCATGGAAACAAGTACG
TACCTAAAATTTGTTCTTAAAATGTATAGTCATTTTTTCACAATTAAATTAATCTTTATA
CAATAGTAATTTTATGGATTTACTTTGGGAGCGTATAGCATAGCATTGAAATTACACTAC
TGAGTAATTTGCACGGAAAAGAGAGAATTTTTGGATTTACAGTGTGTATTTTGTAAGATC
CATAAACAGCAGACTCTATTTATCCAACCCTCAACTTTCAATTTCACTAGGTCCTAGAAA
TGTACGTTTGGTTTGGATAATATATATTATGCATGAGGAGAGGTAACAATTTCTTTTTAA
ATATATTGTTCATACATACAGAGGCGGAGTCAGGATTCGAAGTTTGTGGGTTTGAGATTC
TAATTCTTCTGAGTGACTGGGTTCTAAATTAATATTGTACATATTTGATAAAAAATTTAA
TACAAATATATGATTCGGACCAAAGCTACTGGGATCGGCTGAACCCACTCCCGAAGGGCT
AGCTCCCCCCTGCAAACATAATAGAGGAAGTAGATCTCGAGGAAGAAAAGAAACTAAAAA
CGAGTGTAAAAGAGGATTTTGTGTGGATCAAGTTCACATTATTCGAAATTTAATTTTGTT
TCTCTCTTTTTCTTTTTTTATACTTTTTGGATTGTGGAATTATAAAGCTCAAAGTTCATC
CAGTAAACATTTGTTCTGAACTTTCTCACATTGGGTCCCCATTTCAAATTAGTAATAAGT
AGATATGACCGGTATATTTTCTTATTATAAGATTTTGTTTCTTAATCGTGATTATCAAGA
AGTTTATTCCATATATTGCAGGCACCTTTGTACATCATAGCTCAACTAATGGGTTCGATT
CTGGCCAGTGGAACTCTGGCTCTAATGTTTGACGTAACTCCGCAAGCTTATTTTGGTACA
GTTCCAGTTGGATCTAATGGCCAATCACTTGCTATCGAAATCATCATATCTTTCCTTCTC
ATGTTTGTCATCTCTGGCGTTGCTACAGATGACAGAGCGGTACGCACCTACCTTTTTATT
TATTTACGAGTCATAAATTTATTACTTCCTTCGACTTAGTTTTGTTTGTCATAGTTTCAC
TCTAAATGAAAGATTAAAATAAAAACATTTTTTAGAAAACGTGTGGTCTAAAATATGTCA
TAACATCTGTATAGTTATAATACTCCAGTTTTGAATCTGATTTTAATGTCATTAATATTT
ATGTGATTATAAAAGTTTTTCATTAAAAAAAATATAGAAATGAATCATTATTTTTGGATG
GACTTACATAAACATAATGCAAATAACATAAACAGAGGGAGTATCTTTCTTTCTGAAATT
TGGTACTGAGTCAATGTTTATTTTGTTCCAACTCTCCAGTAGTCTAATGATTTTCTTTTT
CTTTTTTTCACATACAGTAGTAGCATATTACCAGCTAATGCGTTAATTATTTATATTTGC
GTTGTGTTTTAATTGCAGATTGGACAAGTTGCTGGAATAGCTGTAGGAATGACCATAACC
TTGAACGTTTTTGTAGCAGGGTATGCTAATTAGTTGTTTCACTTAGTAGATTTTTAAACC
ATTCTTTGTCTAAATCTTAATAGAATTAAAATGCAGGCCAATTTCAGGAGCATCGATGAA
TCCAGCAAGAAGCATTGGTCCAGCAGTAGTGAAGCATGTTTATAAAGGTCTTTGGGTATA
TGTGGTTGGTCCAATCATCGGAACTCTAGCCGGAGCATTCGTTTACAATTTAATTCGATC
CACAGATAAACCACTGAGCGAGTTGGCCAAAAGCGCATCGTCTCTTCGTAGTTAA
>Lba12g00428	-	
ATGGCAAAGATTGATGATATCCGAGAAGATCAAGAAATTTCCAAAATGGAAGAAGGCATC
CATGCAGCCAATATCTATACGTCCCAGCCTAACACTACAAGCATAGGATTTTGTTTATCA
CCTTCGGTTGTTGTTGTTGCACAAAAGGTTAGCTCTCTGAGAATGGCTAGCATAGTCATA
TACTGTCACCGTTCCATTCATAATAACTACGTCATCGAAGATGTATAAAATTTATATTTT
TTGCACTTATTATAACATGTTGTATGCCTTTATTTTCTTCTACTTATTATGAATAGTTTC
TGAAATTCATTTTTAAGTGACCTATACTGGTACTTCAAATGCTACTAGGACTATTTAGTA
TGTAGAAATTGAACTCATGCATGTACTTTTGGTTTGAAGTTGATTGCAGAGGCAATAGGC
ACGTACTTCATTATATTTGCAGGATGTGGTTCAGTTGCAGTAAATAAGCTATACGATGGG
AGTATTACGTTTCCAGGAATATGTGTGACATGGGGTCTAATTGTGATGGTGATGATTTAC
TCCGTGGGACACGTATCAGGGGGTCATTTTAATCCAGCAGTCACTATCACTTTCACCATT
TTTCGTCGATTTTCATGGAAACTAGTACGTATTCAATAGTAGTTTTTAAGCTTCAACTTT
TTATTTAGTTACACAGTTATCTTAGGAGGAAAACTTGCTAGTATGAAGAGACCAATAGAT
ACATAATTGACAACTTAAGGTACCCAATAGATGATAGCTAAAGTTTAAGCGTCTAAATGG
AAGTGTATAAATTTTAATTTATTGAGGAGTTGTCAAAATATAATTTGGCCTCATTCTTGT
TTTGAGTTTAAGTTGTATAAACCATTAGTGTAAACCTTCTTAAAATGTAGGTTTGGAATC
TTAAAAATAAAACATGTTACCTGCTACAACAGATAAATATAACTTGATAATGTAAAAAAA
AATATTTTTAAAAAAAATTACACTGATTGTGGATATTACTTAAACTTTTTGTTGGAGTGA
GGTTTACCTTGTGCGCACCCAAAGGGTAGCAGCTGCGGGTCCTATGATAGAAAAAAGTTA
CTTAAACTTTTTGTTTTAGCGAAATGTGTGTGAAATTGACATATGATATGATACAGGCAC
CTTTATACATAATAGCTCAGCTAACGGGGTCGATTCTAGCAAGCTGTACATTAGCACTAT
TGTTGGACGTCAATTCAAAATCTTATTTCGGTACAATTCCAGTTGGATCTAATGGGCAAT
CTTTGGCTATGGAAATCATCATTTCCTTCCTCCTAATGTTCGTTGTTTGCGGAGTTTGTA
CAGATGATAGAGCGGTACACTATTAATTTCTTACATTTTACAATGAGCAGAGAAATTCTG
CAGCTGTTAGCACAATTAATCTTAAATGCATTGGTTTATTAATTTGTTTTGCATGCGAAA
AGCAGGTAGGACAACTTGGTGGATTGGCAGTTGGAATGACAATAACCTTGAACGTCTTTG
TTGCCGGGTATGTATGCTAAATGTTACTCCACTATTCATATTATGTGTGTTTTAAAGTTT
TTGCTTATTTTTTAAGATAAACATATTATATCTTTAATTAAAAGAGCAATTTTTAAATAT
GTTACTCCCTCCGGTTCATAATAAGTGTTCATCTAGCCTTTTTAATTTGGTTCAAATAAG
TGTCCACTTACGTAACGAAGAAGGAATTAGCTTTACTTTTTCAAATTTGCCCTTATAAGT
GCAAGTGACCATATCTCAATGTGTCAAGTTAATAGTTATATGCAAATTGTAAATAAGGGT
AATTTAGTCAAAACACTTATTTTTTTTTTAAGATTTTAGTATTTTTTAAGAAGTGTGTTA
AAAGCTAAGTGAACATTTATTTTGAATTGAAAGGGGTATCTCACTGTAAACGCTTTGCTT
AATTGATACTCCAGTACTTATTGAAAAGTAATACTAGTAGATTTGGAAATGGAGAGTATT
AATTTTTACCTTTCAAATTAATTGAATGCAGGCCAATTTCGGGAGCATCGATGAACCCAG
CAAGGAGCATTGGTCCAGCGATTGTGAAGCAAGTTTATAAAGGCCTTTGGGTGTATATAG
TTGGGCCAGTTATTGGTACTGTAGCAGGAGCATTTGTATACAACTTAGTTAGATTTACAG
ATAAACCACTTCTTCGACTAGTCGAAAGTGGGCCCCTTATTCGAAGTTCAGAGTGTTAA
