# Supplementary material for: Genome-Wide Identification and Expression Analysis of the Aquaporin Gene Family in Lycium barbarum during Fruit Ripening and Seedling Response to Heat Stress
Source: Curr Issues Mol Biol. 2022 Nov 28;44(12):5933–48. doi: 10.3390/cimb44120404 (PMC9777030; doi:10.3390/cimb44120404)
Supplement: Supplementary file 1 [file cimb-44-00404-s001.zip › LB-AQPcds.fa]

>Lba07g01359  locus=Chr07:112643989:112647357:-
ATGGCAGAAAGCAAGGAAGAAGATGTTAACCTTGGGGCAAACAAGTATAGGGAAACTCAA
CCTTTAGGCACAGCTGCCCAAACAGATAAAGATTACAAAGAACCACCACCAGCTCCATTG
TTTGAGCCTGGAGAATTGTCATCATGGTCATTTTACAGAGCTGGAATAGCAGAATTTATG
GCTACTTTCATGTTCTTGTATATTACAATCTTGACTGTTATGGGACTTAAAAGGTCTGAT
AGTTTGTGTGCCTCTGTTGGTATTCAAGGAGTTGCTTGGGCTTTTGGTGGTATGATATTT
GCTTTGGTTTACTGTACTGCTGGTATCTCAGGAGGACACATTAACCCAGCTGTGACATTT
GGTTTGTTCTTGGCAAGGAAGTTGTCCTTAACAAGGGCACTATTCTACATAGTGATGCAG
TGTCTTGGTGCTATCTGTGGTGCTGGCGTTGTTAAGGGTTTCATGGTGGGACCCTATCAG
AGACTTGGTGGTGGTGCCAATGTGGTACAACCTGGCTACACTAAAGGTGATGGACTTGGT
GCTGAGATTATTGGCACTTTTGTCCTTGTCTACACTGTTTTCTCTGCCACTGATGCCAAG
AGAAATGCTAGAGATTCACATGTTCCTATTTTGGCACCTCTTCCTATTGGATTCGCGGTG
TTCTTGGTTCATTTGGCCACCATCCCAATCACCGGAACTGGTATCAACCCCGCCAGGAGT
CTTGGAGCTGCTATCATCTTCAACCAAGACCAAGCATGGGATGACCACTGGATCTTCTGG
GTTGGACCATTCATCGGCGCTGCTCTTGCTGCGGTTTACCACCAGATAATCATCAGAGCT
ATTCCATTCAAGAGAAGTTCTTAA
>Lba04g00268  locus=Chr04:4292795:4295540:+
ATGGCAGAAAACAAAGAAGAAGATGTTAAGCTTGGAGCTAACAAGTATAGGGAAACTCAA
CCATTGGGTACTGCTGCACAAACTGATAAGGATTACAAAGAGCCACCACCAGCTCCATTG
TTTGAACCAGGAGAGTTGTCATCATGGTCTTTTTACAGGGCTGGAATTGCTGAGTTTATG
GCAACTTTCTTGTTCTTGTATATCACTATCTTGACTGTTATGGGTCTTAAGAGATCTGAT
AGTTTGTGTAGTTCAGTGGGTATTCAAGGTGTTGCTTGGGCTTTTGGTGGTATGATCTTT
GCTTTGGTCTACTGTACTGCTGGTATCTCAGGAGGACACATCAACCCAGCTGTGACCTTT
GGACTGTTCTTGGCAAGGAAATTGTCCTTGACCAGGGCTGTTTTCTACATAGTGATGCAA
TGCCTTGGTGCAATCTGTGGTGCTGGTGTTGTGAAGGGCTTCATGGTGGGACCATACCAA
AGACTTGGTGGTGGTGCTAATGAAGTTCAACCTGGTTACACCAAAGGTGATGGTCTTGGT
GCTGAAATTATTGGCACCTTTGTCCTGGTTTACACTGTTTTCTCTGCTACTGATGCCAAG
AGAAATGCCAGAGACTCTCATGTTCCTATTTTGGCACCGCTTCCCATTGGATTCGCGGTG
TTCTTGGTTCATTTGGCCACCATTCCCATCACCGGAACTGGCATCAACCCCGCCAGGAGT
CTTGGAGCTGCTATCATCTACAACACCGATGCAGCATGGGATGACCACTGGATCTTCTGG
GTTGGACCATTCATTGGAGCTGCTCTTGCTGCAGTTTACCACCAAATGATCATCAGAGCC
ATGCCATTCCACAAGTCTTAA
>Lba06g02040  locus=Chr06:112725070:112727626:-
ATGGAAGGGAAAGAAGAGGATGTTAAGCTTGGTGCAAACAGGTATTCAGAAAGGCAACCA
TTAGGGACCTCAGCACAAAGCAAGGACTACAAAGAGCCACCACCAGCACCATTATTTGAA
CCTGGTGAACTGCATTCTTGGTCCTTTTGGAGAGCTGGTATTGCAGAATTCATGGCTACT
TTCTTGTTCCTTTATATCACTGTTTTAACTGTGATGGGTTACTCAAGGGCTAATAGCAAA
TGTAGTACTGTTGGTGTTCAAGGTATTGCTTGGTCTTTTGGTGGTATGATTTTTGCACTT
GTTTACTGCACTGCTGGTATCTCAGGTGGACACATTAACCCTGCTGTGACATTTGGTCTG
TTTCTGGCAAGAAAATTGTCCCTAACCAGGGCAGTGTTCTACATTGTGATGCAATGCCTT
GGTGCAATTTGTGGTGCCGGTGTTGTCAAAGGGTTCCAACCATCTTTGTATGAGATTCAG
GGTGGAGGTGCCAATGTTGTGAGCCATGGTTACACCAAGGGAGATGGACTTGGTGCTGAG
ATTATTGGCACATTTGTTCTTGTCTACACAGTCTTCTCTGCTACTGATGCCAAGAGAAAT
GCCAGAGACTCCCATGTCCCTATTTTGGCTCCTCTCCCAATTGGATTTGCAGTGTTCTTG
GTTCATTTGGCCACCATCCCTATCACAGGCACTGGCATTAACCCTGCTAGAAGCCTAGGT
GCTGCCATTATCTACAACAGAGAACGTGCATGGGATGACCATTGGATTTTCTGGGTGGGA
CCATTCGTTGGAGCTGCACTTGCTGCCTTGTATCATCAAGTTATCATAAGAGCCATTCCA
TTCAGGAGTGAAAACTGA
>Lba09g02427  locus=Chr09:125015066:125019223:+
ATGGCAGAAAACAAAGAAGAAGATGTTAACCTTGGTGCCAACAAATACAGAGAAACACAA
CCTTTAGGCACATCAGCACAAACAGATAAAGATTATGTTGAGCCACCACCAGCACCTTTA
TTTGAACCTGGTGAATTATCATCATGGTCTTTTTACAGAGCTGGAATTGCAGAATTCATG
GCAACTTTCTTGTTCTTGTATATCACTATATTGACTGTTATGGGACTTAAAAGGTCTGAT
AGTTTGTGCTCTTCTGTGGGTATTCAAGGTATTGCTTGGGCTTTTGGTGGTATGATCTTT
GCTCTTGTCTATTGCACTGCTGGTATCTCAGGAGGGCACATTAATCCGGCTGTGACATTT
GGTCTGTTCTTAGCAAGGAAACTTTCCTTAACCAGAGCTGTGTTCTACATGGTGATGCAG
TGCCTCGGTGCCATTTGTGGTGCCGGTGTTGTCAAGGGTTTCATGGTAGGACCCTATCAG
AGATTTGGTGGTGGGGCCAATATGGTTCAACCTGGATACACGAAAGGTGATGGCCTCGGT
GCTGAGATTATCGGTACCTTTGTTCTTGTCTATACCGTTTTCTCTGCCACTGATGCCAAG
AGAAACGCCAGAGATTCACATGTTCCCATTTTGGCACCACTTCCAATTGGATTCGCGGTG
TTCTTGGTTCATTTGGCAACCATCCCAATTACCGGAACTGGCATCAACCCTGCTAGGAGC
CTTGGAGCTGCTATCATCTTCAACCAAGACCAGGCATGGGATGACCATTGGATCTTTTGG
GTTGGACCATTTATTGGAGCTGCTCTTGCTGCATTTTACCACGTGATGATCATCAGAGCT
ATTCCATTCAAGAGCAAGGCTTAA
>Lba01g01166  locus=Chr01:131679188:131681368:-
ATGGAGCATAGAGAAGAAGATGTTAGAGTGGGTGCTAACAAATACTCAGATAGGCAAGCA
ATTGGTATAGCAGCACAAACTCAAGACAAGGATTACAAGGAACCACCACCAGCTCCCCTG
TTTGAGCCAGGGGAGTTGATGTCATGGTCCTTTTACCGTGCTGGCATTGCTGAGTTTGTG
GCAACTTTCCTTTTCCTTTATATCACTGTTTTAACTGTCATGGGTGTATCCAAATCCGAA
TCCAAATGTTCAACTGTTGGAATTCAAGGCATTGCTTGGGCTTTTGGTGGCATGATCTTT
GCCTTAGTCTACTGTACTGCCGGTATTTCTGGTGGACACATTAACCCGGCAGTGACATTC
GGGTTGTTCTTGGCGCGAAAATTGTCGTTGACAAGGGCAGTGTTCTACATGGTGATGCAA
TGCCTTGGAGCCATCTGTGGTGCTGGTGTTGTCAAAGGTTTCGGGAAGGCACTTTACGAA
ACTAAGGGTGGTGGAGCCAATGTTGTAGCTCTTGGTTACACCAAGGGATCAGGCTTGGGT
GCTGAAATAATCGGCACCTTTGTTCTTGTCTACACTGTTTTCTCTGCCACTGATGCTAAA
CGTAGTGCCCGAGATTCTCATGTCCCTATGTTGGCACCATTGCCTATCGGATTTGCGGTG
TTCCTAGTGCACTTGGCTACAATTCCCATCACTGGAACTGGTATTAACCCAGCAAGGAGT
CTTGGAGCAGCCATCATCTATAACAAGGAACCCGCATGGAATGACCACTGGATATTCTGG
GTTGGACCATTCATTGGGGCAGCTCTAGCAGCTATATACCACCAAGTTGTAATCAGGGCA
ATGCCATTCAAGTCCAAGTGA
>Lba03g00307  locus=Chr03:6468727:6469943:+
ATGACTAAGGACGTTGAGGTAGGTACTGCTTATGCACCAAAAGACTACCAAGACCCTCCA
CCAGCACCCTTAATTGACCCTGAAGAACTAGGAAAATGGTCATTTTACAGAGCCATAATT
GCTGAATTCATAGCCACTTTGTTATTTCTCTACATCACTGTCCTTACTGTAATTGGCTAC
AAGAGCCAAAGTGATATTGACCATAATGGTGATCAATGTGGTGGTGTTGGCATTCTTGGA
ATTGCTTGGGCTTTCGGGGGCATGATTTTCGTACTTGTTTACTGTACTGCTGGTATTTCT
GGCGGACACATTAACCCTGCTGTCACTTTCGGGCTTTTCTTGGCCCGAAAAGTGTCGTTG
GTTCGGGCTATTATGTACATAGTGGCTCAGTGCTTAGGAGCCATTTGTGGTTGTGGGTTG
GTTAAGGCTTTTCAAAAGGCTTATTATGTTAGGTATGGTGGTGGTGCTAACATGTTGAAT
GATGGATATAGCACGGGTACTGGTTTGGGTGCTGAAATTATTGGTACTTTCGTTCTTGTT
TACACTGTTTTTGCTGCTACTGATCCTAAGAGGAATGCCAGAGACTCTCACGTCCCTGTG
TTGGCACCACTTCCAATTGGATTTGCGGTGTTTATGGTTCACTTGGCAACAATACCTGTT
ACTGGAACTGGAATTAACCCTGCTAGGAGTTTTGGGGCTGCTGTTATTTATGGCAAAGAC
AAAGCCTGGGATGACCAATGGATATTCTGGGTTGGACCCTTTATTGGAGCTGCAATAGCT
GCATTTTACCACCAGTTCATTTTGAGGGCTGGAGCTGTCAAAGCTCTTGGATCTTTCAGG
AGCAATGCCTAA
>Lba03g00306  locus=Chr03:6462599:6463714:-
ATGGGTAAAGACATCGAAGTTGGTACTGAATATGCACCAAAAGACTATCAAGACCCTCCA
CCAGCACCCTTAATAGACCCTGAAGAACTAGGAAAATGGTCATTTTACAGAGCCATAATT
GCTGAATTCATAGCCACTTTGTTATTTCTCTACATCACTGTCCTTACTGTAATTGGCTAC
AAGAGCCAAAGTGACATTGACCATAATGGTGATCAATGTGGTGGTGTTGGCATTCTTGGA
ATTGCTTGGGCTTTCGGGGGCATGATTTTCGTACTTGTTTACTGCACTGCTGGTATTTCT
GGCGGACACATTAACCCTGCTGTAACTTTCGGGCTTTTCTTGGCCCGAAAAGTGTCGTTG
GTTCGGGCTGTTATGTACATTGTGGCTCAGTGTTTAGGAGCCATTTGTGGTTGTGGGTTG
GTTAAGGCTTTTCAAAAAGCTTATTATGTTAAGTATGGTGGTGGTGCTAATATGTTGAAT
GATGGATATAGCACGGGTACTGGTTTGGGCGCTGAGATTATTGGCACTTTTGTTCTTGTT
TACACTGTTTTTGCTGCTACTGATCCTAAGAGGAATGCCAGAGACTCTCATGTTCCTGTA
TTGGCACCACTTCCAATTGGATTTGCGGTGTTTATGGTTCACTTGGCAACAATACCTGTT
ACTGGAACTGGTATTAACCCTGCTAGGAGTTTTGGGGCTGCTGTTATTTATGGCAGTGAC
AAAGCCTGGGATGACCAATGGATATTTTGGGTTGGTCCCTTTATTGGAGCTGCAATTGCT
GCATTTTACCACCAGTTTATATTGAGAGCTGGAGCTGTTAAAGCTCTTGGTTCATTCAGG
AGCAATGCCTAA
>Lba08g01659  locus=Chr08:123991057:123993541:+
ATGGCCAAGGACAATGAGTATGGCACTAATCAATATGCCCCTAATAAGGACTACCAAGAC
CCTCCTCCAGCACCACTCATTGACCCTGAGGAAATTGGAAAATGGTCTTTTTACAGAGCT
ATTATTGCTGAGTTCATTGCCACACTTTTATTTCTGTACATCACTGTCCTCACTGTGATT
GGCTACAAGAGCCAAAGTGACACAACACATAATGGTGATGAATGTGGTGGTGTTGGCATT
CTTGGCATTGCTTGGGCTTTTGGTGGCATGATTTTCGTTCTTGTTTACAGCACTGCTGGC
ATTTCTGGAGGACACATTAACCCAGCTGTGACATTTGGGCTATTCTTGGCTAGAAAAGTC
TCATTGGTTCGAGCAGTTATGTACATAATAGCACAATGCTTAGGAGCCATTTGTGGTTGT
GCTTTAGTCAAGGCATTCCAAAAGGCTTATTATGTTAAGTATGGTGGTGGTGCTAACGAG
CTTGCTGTTGGTTACAGCACTGGCACAGGATTAGGTGCTGAGATTATTGGCACTTTTGTC
CTTGTTTACACAGTCTTTTCTGCCACTGACCCCAAGAGAAATGCTAGAGACTCCCATGTT
CCTGTATTGGCACCACTACCAATTGGATTTGCTGTATTCATGGTTCATTTGGCCACTATT
CCAATCACTGGAACTGGTATTAACCCAGCCAGAAGTTTTGGAGCTGCAGTCATTTATGGC
AAAGACAAAGCCTGGGATGACCAATGGATTTTCTGGGTTGGACCTTTTATTGGTGCTGCT
ATTGCTGCATTGTACCACCAATACATTTTGAGAGCTGGGGCAGCCAAAGCACTTGGCTCA
TTCAGGAGCAATGCCTAA
>Lba08g00456  locus=Chr08:14742754:14745575:+
ATGACTAAAGAAGTTGAAGCAGTAACAGAGAGACCAGCAGAATTTTCTGCAAAAGACTAT
ACTGACCCTCCACCAGCACCATTAGTGGACTTTGAAGAGCTAACACAATGGTCATTTTAC
AGGGCAATTATTGCTGAATTCATTGCCACTTTGTTATTCCTTTATGTTACTATACTGACA
GTGATTGGATACAAACACCAATCAGATTTGGATGATGGAGGTGATGTATGTGGTGGTGTT
GGTATTCTTGGAATTGCTTGGGCTTTTGGTGGCATGATTTTCATTCTTGTTTACTGCACT
GCCGGTATCTCTGGAGGACACATCAACCCAGCAGTGACATTTGGGCTGTTCTTGGCAAGG
AAAGTATCACTAATCAGGGCAGTTTTGTACATGGTGGCCCAGTGTTTGGGTGCAATTTGT
GGTGTGGGTTTCGTCAAGGCTTTCCAATCAGCTTACTACAATAGGTATGATGGTGGTGTT
AATGTTATGGCTGGTGGTCATAGCAAGGGTGTTGGATTGGGCGCGGAGATTATTGGTACC
TTTGTTTTGGTCTACACTGTCTTCTCTGCCACTGACCCCAAGAGGAGTGCCAGAGACTCT
CATGTCCCTGTGTTGGCACCACTTCCAATTGGATTTGCTGTGTTTATGGTTCACTTAGCC
ACCATACCAATTACTGGAACTGGCATTAATCCAGCTAGGAGTTTTGGTGCTGCTGTTATT
TACAATGGTGACAAGGCATGGGATGAACACTGGATTTTCTGGGTGGGCCCATTCATTGGA
GCATTCGCCGCCGCCCTCTACCACCAGTTTGTACTCCGTGCAGGTGCTATCAAAGCTCTA
GGTTCATTCAGGAGCAACGCCTAA
>Lba06g00111  locus=Chr06:1938697:1941484:+
ATGACGAAAGAAGTCGAAGCAGTTCACGAGCAGGCACCGGAGTATTCTGCTAAGGATTAC
ACTGATCCACCTCCTGCTCCGTTAATCGATTATGTGGAGATAAAGCAATGGTCACTTTAT
AGAGCTGTTATTGCTGAGTTTATTGCTACTTTGTTGTTTTTGTATATAACTGTGTTAACT
GTTATTGGTTATAAACATCAAGCTGATGTTAAAGCTGGTGGTGATGTTTGCGGTGGTGTT
GGTATACTTGGTATTGCTTGGGCTTTTGGTGGCATGATTTTTATTCTTGTTTACTGCACT
GCTGGTATTTCTGGTGGACACATCAACCCTGCAGTGACATTTGGGCTATTTTTGGCAAGG
AAGGTATCATTGATCAGGGCAGTATTGTACATGGTAGCCCAATGTTTGGGTGCAATTTGT
GGTGTGGGATTTGTGAAGGCTTTCCAGAGTGCATACTACAACAAATATGGTGGTGGTGTC
AATGTTATGGCAGGAGGTCACACCAAGGGTGTTGGTTTGGCTGCTGAGATTATTGGTACC
TTTGTTTTGGTCTATGTTGTCTTTTCTGCTACTGACCCTAAGAGGAGCGCCAGAGACTCT
CATGTTCCCGTATTGGCACCACTTCCAATTGGATTCGCCGTGTTCATGGTTCACCTTGCA
ACTATTCCGATCACCGGAACCGGTATCAACCCGGCTAGGAGTTTCGGGGCAGCTGTAATT
TACAATGGTGATAAGGCATGGGATGAACACTGGATCTTCTGGGTCGGGCCATTCGTCGGA
GCTCTCATCGCCGCCGTCTACCACCAGTACATTCTCAGAGCAGGTGCTATTAAAGCTCTT
GGTTCCTTCAGAAGCAATGCATAA
>Lba10g01287  locus=Chr10:57146429:57149250:+
ATGGCAAAGAACGTTGCTAGTGAAGGATCATTTACGGTTAAGGACTACCAAGATCCTCCA
CCAGAACCACTAATAGACCCAGTGGAGTTAACACAATGGTCCTTCTATAGAGCAGTTATT
GCTGAATTCATAGCCACGCTTCTCTTCCTTTACATTACTGTGCTGACTGTGATTGGTTAC
AAAAGCCAAAGTGACATGTCTAGTGATCCTTGTAGTGGAGTTGGGATTCTTGGTATTGCT
TGGGCCTTTGGTGGCATGATCTTTATTCTTGTTTACTGCACTGCTGGTATTTCTGGTGGT
CATATAAATCCAGCAGTAACATTTGGACTATTCTTGGCAAGGAAAGTATCACTAATAAGG
GCAGTGATGTACATGGTGGCTCAGTGTTTAGGAGCGATTTGTGGTGTTGGTTTAGTTAAG
GCTTTCCAATCAGGTTACTACCATCGATATGACGGAGGAGCCAATATGCTCTCTGCCGAT
TACAGTAAAAGCGTTGGATTGTCCGCGGAGATCATCGGAACTTTTGTTCTTGTTTACACT
GTTTTCTCTGCTACTGATCCCAAGAGGAATGCTAGAGATTCTCATGTCCCTGTGTTGGCA
CCACTGCCAATTGGATTTGCAGTGTTCATGGTTCACTTAGCCACCATTCCCATCACCGGC
ACCGGAATCAACCCGGCTAGGAGTCTTGGAGCTGCCGTTATCCTCAACCAACACAAAGCT
TGGAAAGACCATTGGATATTTTGGGTAGGACCTTTAATTGGAGCAGCCATTGCAGCATTC
TACCATCAATTCATATTGAGAGCAGGTGCAGCTAAAGCCCTTGGTTCATTCAGGAGCAGT
GCTTCTCAAGTTTGA
>Lba06g03476  locus=Chr06:136120290:136122701:+
ATGTCAAAAGAAGTGATTGAAGAAGGACAAGTTCATCAACAACATGGAAAGGATTACGTG
GACCCACCACCAGCACCATTGCTTGATTTTGCTGAACTTAAACGCTGGTCTTTTTACAGA
GCTCTTATTGCTGAGTTCATTGCTACTCTTCTTTTCCTATATGTAACTGTTGCCACTGTT
ATTGGTCACAAGAAGTTGAATGGTGTTGATAAATGTGATGGTGTTGGTCTTCTTGGTATC
GCTTGGGCTTTTGGTGGCATGATTTTTGTACTTGTATACTGCACTGCCGGTATCTCTGGT
GGACATATTAACCCAGCAGTGACATTCGGGTTATTCTTAGCAAGGAAGGTGTCATTAGTA
AGGGCAGTGGGATATATAATTGCACAATCATTAGGTGCAATTTGTGGAGTTGGTTTTGTG
AAGGCATTCATGAAGACCTATTACAACACATTAGGTGGTGGTGCTAACTTTGTTCAATCT
GGTTACAGCAATGGTACTGCTTTGGGTGCTGAGATAATTGGAACTTTTGTTCTTGTTTAC
ACTGTTTTCTCTGCTACTGACCCTAAAAGAAGTGCCCGTGACTCTCATATCCCTGTGTTG
GCTCCTTTGCCAATTGGATTTGCTGTATTCATGGTTCATTTGGCTACTATTCCTATTACT
GGAACTGGTATCAACCCTGCTAGGAGCTTTGGAGCTGCTGTTATTTACAACAATAAAAAA
GTCTGGGATGACCATTGGATCTTTTGGGTTGGACCAATGGTGGGAGCATTGGCAGCAGCA
GCATATCACCAATATATATTGAGAGCTGCAGCAATTAAGGCCTTGGGTTCATTCCGCAGC
AACGCCACCAACTAA
>Lba12g01911  locus=Chr12:90427265:90431973:-
ATGGCGAAAGACTACGTAGAACCACCACCAGCTCCGCTGTTTGATATAGCAGAGCTGACG
AATTGGTCTTTCTACAGAGCTCTGATTGCTGAATTTATTGCAACGCTTCTTTTCCTCTAC
ATTAGCGTTGCTACTGTTATTGGCCACAAGAAACAAGTTGGTCCATGCGAGGGCGTTGGA
CTTCTTGGTATTGCATGGGCTTTTGGTGGCATGATTTTTGTCGTTGTCTATTGCACTGCC
GGGATTTCTGGTGGGCATATAAATCCAGCAGTGACATTTGGGCTATTACTAGCAAGGAAG
GTGTCATTAATAAGAGCAGTGGCGTACATGATGGTGCAATGCTTAGGAGCCGTATGCGGC
GTGGGTATAGTTAAAGGGTTGATGAAGCATGACTATAACAGGCAGGGCGGCGGTGCTAAT
ACCGTCGCAGATGGCTACTCAAGGGGCGTAGCATTGGGTGCTGAGATCGTTGGCACTTTC
GTACTAATGTATACCGTATTCTCCGCTACCGACGCCAAAAGCAAAGCACGTGACTCCCAC
ATCCCCGTACTAGCACCATTGCCAATTGGATTCTCAGTGTTTATGGTTCACCTAGCCACC
ATTCCCATCACTGGCACTGGCATCAATCCTGCTAGGAGTTTTGGAGCTGCTGTCATTTAC
AACGATAAAACAGCTTGGAATGACCACTGGATCTTCTGGGTCGGACCCCTTGCGGGAGCA
ATGGCTGCATATATCTATCACCAACAAGTTCTTCGAGCTCACGCAGCCAAAGCAGCTTTG
CACTCCTACTACAGCGAGCCCAATTTGAATTAA
>Lba08g01171  locus=Chr08:109730801:109733385:+
ATGTCAAAGGAAGTGATTGAAGAAGGACAAACACATCACCATGGAAAAGACTATGTTGAC
CCTCCACCAGCACCACTTCTTGACATGGCTGAGTTAGCTAAATGGTCTTTTTACAGAGCT
CTTATAGCTGAGTTCATAGCTACACTTCTCTTCCTTTATGTTACTGTTGCAACTGTTATT
GGACACAAGAAACTTAATGGTGTTAACCAATGTGATGGTGTTGGTATTCTTGGAATTGCA
TGGGCTTTTGGTGGCATGATTTTTGTACTTGTTTACTGTACTGCTGGCATTTCTGGTGGT
CACATTAACCCAGCAGTGACATTTGGGTTATTCTTGGCAAGGAAAGTGTCATTGATAAGA
GCAGTTGCATACATAATAGCTCAGTCACTTGGTGCTATTTGTGGTGTTGGTTTTGTCAAG
GCATTCATGAAGCATGACTACAACATAGGTGGTGGTGGTGGTAACTTTGTGGCACCTGGT
TACAACAAGGGCACTGCTTTGGGTGCTGAGATTATTGGAACTTTTGTGCTTGTTTACACT
GTTTTCTCTGCTACTGACCCTAAGAGAAGTGCTCGTGATTCTCATGTCCCTGTTTTGGCT
CCTCTGCCAATTGGATTTGCTGTTTTCATGGTTCATTTGGCCACCATCCCCATTACTGGA
ACTGGCATCAACCCTGCTAGAAGCTTTGGTGCTGCTGTCATTATCAACAGGAAAAACATC
TGGGATGACCAATGGATATTTTGGGTTGGACCAATGGTGGGAGCAATGGCAGCGGCGATA
TACCATCAGTTTGTATTGAGAGCTGGAGCTGTTAAAGCTTTGGGATCTTTCAGAAGCAAC
CCAAGCAACTAA
>Lba05g00065  locus=Chr05:1006659:1009346:-
ATGTATACAAACTTTGTACAGCCAAACTCACTCTTAGCATTTATAACAAAAGATGGCAAA
GGAAGTAGTGCATTGCCGGACAAAAGTTCATCTCCGGCGAGGGACTGCCACGAGCCACCG
CCAGGGCCATTCATCGGTGCGGCGGAGTTGAAAAAGTGGTCCTTGTATTGGGCCTTGATT
GCAGAGTTTGTAGCAACTCTTTTGCTGCTTTACACTGGAGTGTCGACCATAATTGGAAAT
AGCAAAGATAAGATGATCCATGTAGTGGAGTTGGGCTTCTTGGAATTACTTGGGCCTTTG
ATGGCATGGTCTTCATTCTTGTTTGGGCAATTTGCAGGATTGGCCTTCGCTGGGGGTGTT
CAATATTTGGGAGCCATTTGTGGTGTTGCTCTAGTAAAAGCCATTTATAAATCTAACTAC
GAACTCTATGGTGGTGGTGTTAACTTGATCTCCCCTGGCTACAGTAAGGGCATCGCGTGG
TCGGCGGAGATGATCGGAACTTTTGTTCTTGTCTACACGGTTCTATCAGCCACATATTCT
AAGAGGAACGCCAGAGACTCTCATGTCCCTATGAGTAATATTATAGTACCGTTTGACTTA
AACTTCTACATATTGATAGATGTGTTGGCACCTCTTCCAATTGGATTTGCAGCGTTCTTG
GTTCACTTGGCCACAATCTCAATCACTGGCACAGGGATCAACCCCGCTAGAAGTCTTGGA
GCTGCTGTCATCTACAATAAACACATAGCATGGAAGGATCTTGTAAGAGCCCCCCCGCAT
ATACATGATCTGGACTCCTTCCCCCTTCATGGTTTGTATCTACATTGGGGCTTAACTAAA
TTTAAATTCGTGTCGGAAAGTCCCACATTGGAGGACGGATTTATCCCACATTGGAGGACG
GATTTATACTCCTCGAACCTGAGAGTCTGGTTAAGGATGGAGGAGAACTTAACACTCTTC
CACAACCCCTTGTTGGTTAATGAACTCTTTGATACATATACAACTATACAAGATCTGGAC
AAAAGTTACTAG
>Lba01g02704  locus=Chr01:165472017:165475170:+
ATGGCTAAAGACGTAGAAGCAGCAACAGAAGTTTCAGGCAAGGACTACACCGATCCACCA
CCAGCTCCCTTGATTGATTTTGATGAGCTGAAACAATGGTCTTTGTATAGAGCTGCTATT
GCTGAGTTTATTGCCACATTGCTCTTACTTTGCGTAACTGTACTTACTGTCATTGGTTAC
AAACACCAGTCGGACGTTGATGCTAATGGTGATGTATGTGGCGGTGTTGGCATAGTTGGT
ATTGCTTGGGCCTTTGGTGGAATGATCTTTGTTCTTGTCTTGGCTCCACTTCCCATTGGA
TTCGCAGTGTTCATGGTCCACCTAGCCACCATCCCCATCACCGGAACCGGTGTTAATCCT
GCAAGGAGTTTTGGAGCAGCCGTGATCTACAACCAGGACAAGGCATGGGATGAACACTGG
ATCTTCTGGGTCGGTCCATTCATCGGAGCCTTTGCCGCAGCAGTCTACCACCAGTACATC
CTCCGAGCAGGTGCCATCAAACCTCTTGGTTCCTTCAGGAGCAATACCTAA
>Lba01g02391  locus=Chr01:160538452:160540588:-
ATGCAGCCACGCAGTTATGCCTTTGGGAGGGTGGATGAGGCCACACACCCTGATTCCATT
CGTGCCACCATATCCGAGTTCCTTTCTACCTTGATTTTCGTCTTTGCAGGGGAAGGCTCT
GTTCTTGCTCTTGATAAATTGTACCCAGATACAGCTTTAGGAGCGTCAAGATTGATAGCC
ATCGCACTGGCGCATGCATTTTCACTGTTTGCAGCTATAGCATCGAGCATGAACGTGTCG
GGCGGTCATGTTAACCCAGCGGTCACCTTTGGTGCTCTTGTGGGTGGCAGAGTTAGCGTC
CTTCGTGCCGTCTACTATTGGATTGCTCAGCTGCTAGGTGCTGTCGTTGCCTCTGCCTTG
TTGAGGCTTGCTACTGATGGCTTGAGGCCAGTGGGATTCGCAGTAGCATCAGGAGTTGGC
AGCGGGAATGCACTTGTGATGGAAATAGTGATGACATTTGGGCTGGTCTACACTGTTTAT
GCAACTGCCATTGATCCAAAGAGGGGTAGTTTAGGCATTATTGCACCTCTTGCCATTGCT
TTCATAGTTGGAGCCAATATACTTGTGGGTGGGCCTTTTGAAGGAGCGTCCATGAATCCA
GCAAGGGCTTTTGGGCCTGCTTTAGTGGGCTGGAGGTGGAGAAACCACTGGATCTACTGG
TTGGGCCCATTCATTGGTGCAGCTATAGCTGGACTTATCTATGAGTTTGGGCTTATACAA
TCTCATGAAGCTCCGGTCCATACTCACCATCAGCCTTTGGCTCCAGAAGATTACTAA
>Lba07g01176  locus=Chr07:105702659:105704403:+
ATGCCTGGCATAGCTTTTGGACGCTTTGATATTTCATTCAGCTTAGGGTCTATTAAAGCC
TATCTTGCTGAATTCATCTCCACCTTGCTCTTTGTCTTTGCTGGAGTTGGTTCAGCTATA
GCTTACAACAAGGTGACAACTGATGCTGCTCTTGATCCGTCCGGACTTGTAGCTATTGCA
GTTTGCCATGGATTTGCTCTCTTCGTGGCGGTTTCCATTGCCGCTAACATCTCTGGTGGT
CACGTGAACCCTGCTGTTACCTTTGGATTGGCTCTTGGTGGCCAAATTACCGTTCTCACC
GGCCTCTTCTACTGGATTGCTCAACTTTTGGGTGCCATTGTAGGTTCCTACCTCCTCAAA
GTTGCGACCGGAGGAATGGCTGTTCCAATCCACAGTGTGGCAGCTGGAGTAGGAGCTGCT
GAAGGAGTGGTGATGGAAATTATCATCACCTTTGCTTTGGTGTACACAGTGTACGCCACA
GCAGCTGACCCAAAGAAGGGTTCATTGGGTATCATTGCACCCATTGCCATCGGTTTCATT
GTTGGTGCCAACATCTTGGCTGCAGGCCCATTCTCTGGCGGTTCAATGAACCCGGCCCGC
TCTTTCGGGCCTGCAGTGGCTAGTGGCAACTTTGCTGGTATCTGGATTTACTGGGTCGGA
CCCCTTGTTGGTGGTGGTTTGGCTGGCCTTATCTACAGCAATGTGTTCATGAACCATGAA
CATGCCCCTCTATCTAGTGATTTCTAA
>Lba03g02891  locus=Chr03:145574032:145594509:-
ATGCCTGCCATAGCTTTTGGAAGTGTTGGTGATTCATTCAGCGTAGGGTCTATTAAGGCC
TATCTTGCTGAATTCATCTCCACCTTGCTCTTTGTCTTCGCCGGAGTTGGTTCTGCCATT
GCTTACAACAAGTTGACAACAGATGCTGCTCTTGATCCTGCTGGGCTCGTAGCAATTGCA
GTTTGCCATGGATTTGCTCTATTCGTGGCCGTGTCCATTGCCGCTAATATCTCTGGTGGT
CATGTCAACCCTGCTGTCACCTTCGGATTGGCCCTCGGCGGCCAAATTACCCTTCTTACT
GGCCTCTTCTACACTATTGCTCAACTTTTGGGCTCCATTTTAGCTTGCCTCCTCCTCAAA
TTTGTCACCGGAGGATTGGCTGTTCCAACCCACAGTGTGTCAGCTGGAGTGGGATCCATT
GAAGGAGTTGTCATGGAAATTATTATCACTTTTGCTTTGGTATACACAGTATACGCAACA
GCAGCCGACCCAAAGAAGGGCTCATTGGGTACAATTGCACCCATTGCCATTGGTTTCATC
GTTGGTGCCAACATCTTGGCTGCGGGCCCATTCTCCGGTGGATCAATGAACCCAGCCCGC
TCATTTGGGCCTGCAGTTGCTGCTGGCAACTTCGCTGACAACTGGATCTACTGGGTTGGC
CCACTCACCGGTGGTGGTTTGGCTGGTCTTATTTACAGCAATGTGTTCATGCAACATGAG
CATCTCTTGGTTTGCAGCTGTACATCCATTATCTTTGTGAAAATGCTTGGCATAGCTTTT
GGAGGTATATTTGATTCATTCAGTGTTGGGTCTATCAAGGCCTATCTTGCTGAATTCATC
TCCACCTTGCTCTTTGTCTTCGCCGGAGTTGGTTCTGCCATTGCTTGCAATGAGTTGACA
ACAGACGATGCTCTTGATCCAGCTGGGCTCGTAGCAATCGCAGTTTGCCATGGACTTGCT
CTATTCGTGGCCGTGTCCATTGCCACTAACATCTCTGGTGGTCATGTCAACCCTGCTGTC
ACCTTCGGATTGGCCCTCGGCGGCCAAATTACCCTTCTTACTGGCCTCTTCTACACTATT
GCTCAACTTTTGGGCTCCATTGTAGCTTGCCTCCTCCTCAAATTTGTCACCGGAGGATTG
GATGTTCCAATCCACAGTGTGTCAGCTGGAGTGGGATCCACTGAAGGAGTTGTCATGGAA
ATTATTACCACTTTTGCTTTGGTATACACAGTATACGCAACAGCAGCTGACCCAAAGAAG
GGCTCATTGGGTACAATTGCACCCCTTGCCATTGGTTTCATCGTTGGTGCCAACATCTTG
GCTGCGGGCCCATTCTCCGGTGGATCAATGAACCCAGCTCGCTCATTCGGGCCTGCAGTT
GTTGCTGGCAACTTCGCTGACAACTGGATTTACTGGGTTGGCCCACTCACTGGTGGTGGT
TTGGCTGGTCTTATTTACAGCAATGTGTTCATGCGATGA
>Lba03g01980  locus=Chr03:129062234:129063568:+
ATGGCTATGCCAGCAAGGAGATATGCTTTTGGGAGGGAGGATGAAGCCACTCACCCTGAT
TCCATGCGTGCCACCTTGTCGGAGCTTCTCTCAACCTTCATCTTCGTTTTTGCCAGTGAA
GGCTCTGTTCTTGCCCTTGATAAGCTATATCCGGATGCAGCATTAGGAGCATCAAGACTG
ACAGTGATAGCGCTGGCACATGCGTTATCATTCTTTGCAGCTGTAGCCTCTAGCCTCAAC
GTTTCTGGAGGACATATCAACCCAGCTATTACCTTTGGTTCACTCGTGGGGGGCAGGATT
TCCGTTATTCGTGCTGTCTACTATTGGCTAGCTCAGCTTGTAGGAGCTGTTGTAGCCTCT
CTCTTGTTGAGGCTTGCTACTGATGGCTTCCGGCCACGGGGATTTGCGGTTGCAGCAGGA
GTTGGCAACTTGAATGCACTTGTGATGGAGATAGTGATGACATTTGGACTAATGTACACA
GTGTATGCAACTGCTATTGATCCAAGGAGGGGAAGCTTGGCCACCATTGCCCCTCTTGCC
ATTGCTTTCATTGTGGGGGCAAACATCCTGGTGGGAGGGCCTTTTGAGGGAGGATCAATG
AACCCAGCAAGGGCATTTGGGCCTGCTCTTGTGGGCTGGAGGTGGAGGAACCACTGGATC
TACTGGTTGGGCCCTTTTGTGGGTGCAGCACTGGCTGGACTTATCTACGAGTATGGGATC
ATACAGCATGAGACCATTCCACGCCCCACTACGCATCAGCCCTTGGCACCAGAAGATTAC
TAA
>Lba01g02017  locus=Chr01:154785159:154787175:-
ATGCCTTGCATAGCTTTTGGACGCTTTGATGATTCATTCAGTTCCGGATCTATTAAGGCT
TATGTAGCTGAATTTATCTCCACCTTGCTTTTCGTTTTCGCTGGAGTTGGTTCTGCCGTT
GCTTACAACAAGTTGACAGCAGGTGCTGCTCTTGATCCTGCCGGGCTAGTAGCAGTTGCG
GTTTGCCATGGATTTGCTCTCTTCGTAGCTGTTTCTATTGGCGCTAACATCTCCGGCGGT
CATGTGAACCCTGCTGTTACTTTTGGTTTAGCTCTTGGTGGCCAAATCACAGTTCTTACG
GGCCTGTTCTACTGGATTGCTCAACTTTTGGGCTCCATTGTTGCTTGCTACCTTCTCAAA
TTTGTCACTGGAGGATTGGTTGTTCCAATTCACGGTGTGGCAGCTGGTGTAGGAGCTGCT
GAAGGAGTTGTGATGGAAATTATTATCACATTTGCATTGGTGTACACAGTGTATGCTACA
GCAGCTGACCCCAAGAAGGGCGCATTGGGTACAATTGCACCCATTGCCATTGGTTTCATT
GTTGGTGCCAACATCTTGGCTGCAGGCCCATTCTCTGGCGGTTCAATGAACCCAGCCCGA
TCTTTTGGGCCCGCAGTAGCCAGTGGCAACTTTGCTGGCAACTGGATTTACTGGGTTGGA
CCACTCACGGGTGGTGGCTTGGCTGGTCTAATCTACAGCAATGTGTTCATGAACGACGAC
CATGTCCCTCTCTCGAGCGATTTCTAA
>Lba03g01262  locus=Chr03:105519483:105521075:-
ATGAAATCACCATTAATGGCCACACTTGCTTCCCGCTTGCAACACTCTGTCACTCCCAAT
GCCCTCCGATCATATGTAGCTGAGTTTCTCTCCACTTTCTTTTTCGTCTTCGCTGCTGCC
GGCGCCACCATGTCTACCCGGAAAATGATGCCTGATGCGACATCAGATCCATCTAGTCTA
GTGGCAGTTGCAGTAGCAAATGCATTTGCGTTGTTCGTGGCAGTGTATATATCAGCCAAT
ATATCCGGAGGCCATGTGAATCCGGCTGTGACGTTCGGCATGGCTATTGGAGGCCATATA
AGTATTCCCATGTCTATATTCTACTGGATTTCTCAGATGCTTGGGTCTGTCATGGCTTGT
CTTCTTCTCAAATTCACTAACCAGCAAATTCCAACACATGGAATTCCTCAAGACATGACT
GGTTTTGGAGGAGCAGTACTCGAAGGCGTAATGACATTTGGTTTAGTGTACACAGTTTAT
GCAGCTGCTGATCCTAGACGTTGCATCCACGCAGCAATAGGGCCATTGGCAGTTGGCCTT
ATTGTTGGAGCAAATGTCATGGCTTCAGGCCCATTTACTGGGGGATCAATGAACCCTGCT
TACTCATTTGGCTCTGCTGTTGTCAAAGGCAGCTTCAAGAATCAAGCAGTGTACTGGATT
GGACCTTTCATTGGTGCAGCCATAGCTGGGCTTGTGTATGATAATGTGGTTTTCCCTGCA
CAAGTGACTGAGTCTTTGATGGGAATAGGTGGTGGGATTACTGTTGTTTAA
>Lba01g02671  locus=Chr01:164860346:164863674:+
ATGCCGATCGACCAAATTGCTATGGGAAGCCATGAGGAATTCCGCAGTCCAGGGGCGCTG
AAAGCAGCCCTGGCGGAGTTCATCAGTACCCTCATCTTCGTTTTCGCAGGTCAGGGTTCT
GGCATGGCTTACAACAAGCTAACCGCTGACGGGGCTGCCAGCCCTGCCGGCCTTATCTCA
GCCTCGATAGCGCATGCTTTCGGGCTTTTCGTGGCTGTTTCCGTTGGTGCTAACATCTCC
GGTGGCCATGTTAACCCTGCCGTTACCTTCGGTGCTTTTGTTGGTGGAAACATCACTATG
TTCCGTGGGATTCTGTACATCGTTGCACAGTTGCTTGGTTCCACTGCTGCCTGTGGCCTT
CTTGAATTCGCCACTGGTGGCTTGAGCACTGGGTCATTTGCATTGGGTGCTGATGTATCA
GTATGGAACGCCCTTGTGTTCGAGATAGTGATGACATTTGGACTTGTTTACACTGTGTAT
GCAACTGCTGTTGACCCAAAGAAGGGAGAATTGGGAACAATTGCACCAATTGCCATTGGT
TTCATTGTTGGTGCCAACATTCTAGCTGGTGGGTGCTTTACTGGAGCTTCAATGAACCCT
GCTGTTTCATTTGGACCATCTTTGGTTAGCTGGACTTGGACTCACCAATGGGTTTACTGG
GCCGGACCCCTTATTGGTGGTGGGCTTGCTGGAGTTATCTATGAATTTGTCTTCATCAAC
CGCTCTCATGAACAACTCGCCAGTGGAGATTTTTAA
>Lba09g02372  locus=Chr09:123661181:123668868:+
ATGGCAACTTTCTTGTTCTTGTACATCACTATATTGACTGTAATGGGACTTAAAAGATCT
GATAGCTTGTGTTCTTCTGTTGGTATTCAAGCTGGGATAGCAGAGTTCATGGCAACTTTC
TTGTTCTTGTATATCACTATATTGACTGTAATGGGACTTAAAAGATCTGATATTTTATGT
TCTGTTGGTATTCAAGTAATGGGTCTTAAAAGATCTGATGGTTTGTGTTCTTCTGTGGTT
ATTCAAGGTGTTGCTTGGGCTTTGCCCTTGTCTACTGCACTGGTGGTATCTCGGAGAGGG
CACATTAACCCGGCCGTGACATTCGGTCTGTTCTTAGCAAGGAAACTTTCCTTAACCCGG
GCAGTTTTCCACATGGTGATGCAGTGTCTCAGTACCATCTGCGGTGCTGGTGTTGTCAAA
GGTTTCATGGTGGGTCCGTATCAGAGACTTGGTTGGTGGGGCCAATGTGGTTCAACCCGG
CTACATGAAAGGTGA
>Lba08g01139  locus=Chr08:108337219:108338404:-
ATGGCTTCCACTAATGTTTTAGGTGATGAAGAAAGCCAGCTTTCTAATGGGACTAATAGA
GTTCAACCTTACTCTGCGACACCAAAAAGCAGGACTATTGATGATGAGGGAAAGAAGCAA
ACTTCTCTCTCAGTATCTCAAAGGCTTGGCATTGCTGACTTCTTTTCTTTGGATGTATGG
CGAGCATCGGTTGGAGAACTACTAGGCTCAGCGGTTCTTGTTTTCATGTTGGACACTATA
GTGATCTCTACCTTTGAAAGTGACACAAAAATGCCAAATTTGATCATGTCAATTCTCATA
GCAATTGTGATCACAATCCTACTCCTCGCGGTTGTTCCGGTGTCTGGAGGCCACATCAAC
CCCGTCATCTCCTTCTCCGCCGCGCTAGTAGGAATTATATCCATGTCAAGAGCCATCATT
TACATGGTGGCACAATGTCTTGGTGCTATTTTAGGTGCACTAGCTCTAAAAGCAGTTGTT
AGCTCTACTATTGCACAAACTTTCTCACTTGGTGGTTGCACCATCACAGTAATTGCACCA
GGCCCAAATGGGCCCGTTATAGTGGGCCTAGAGATGGCCCAAGCCTTGTGGCTAGAGATC
TTTTGTACATTTGTTTTTCTCTTTGCATCAATTTGGATGGCTTATGATCATCGACAAGCT
AAGGCCCTTGGCCATGTCACTGTCTTGTCCATTGTTGGTCTAGTTTTAGGTCTTCTTGTG
TTTATCTCAACCACGGTCACCGCGAAAAAGGGCTATGCCGGGGCGGGGATGAACCCGGCG
AGGTGTTTCGGTGCAGCTCTTGTTAGAGGAGGTCACCTTTGGGATGGACATTGGATCTTT
TGGGTTGGGCCTACTATTGCTTGTCTAGCCTTCTATGTGTACACAAAGATTATTCCACCA
AAGCATTTCCATGCAGAATATGGATACAAGCATGATTTTCTTGGAGTTGTCAAGGCTTTG
TGTGGGTCGGACGCATAA
>Lba01g01487  locus=Chr01:142498715:142500584:-
ATGGTGAAGCTTGCCTTTGGTAGCATTGGTGACTCTTTTAGTGTTGGGTCATTAAAGGCC
TACTTAGCTGAGTTTATTGCTACTTTGCTCTTTGTATTTGCTGGGGTTGGATCTGCTATT
GCTTATAATAAGTTGACTTCAGATGCAGCTCTTGACCCAGCTGGTCTAGTAGCAGTGGCT
GTGGCTCATGCATTTGCCTTGTTTGTTGGGGTATCCATGGCAGCCAATATCTCAGGTGGA
CATTTGAATCCAGCTGTTACTTTGGGATTGGCTGTTGGTGGAAACATCACCATCTTGACT
GGAATTTTCTACTGGATTGCCCAATTGCTTGGCTCTACAGTTGCTTGCCTCCTCCTTAAA
TTCGTCACTAACGGTTTGGCTGTTCCAACTCATGGAGTTGCTGCTGGGCTCAGTGGAATT
GAGGGAGTGGTAATGGAAATAATCATAACCTTTGCACTTGTCTACACTGTTTATGCCACT
GCAGCAGACCCCAAAAAGGGCTCACTTGGAACCATTGCACCCATGGCAATTGGGTTCATT
GTTGGGGCCAACATTTTGGCAGCTGGCCCATTCAGTGGTGGGTCAATGAACCCAGCTAGA
TCATTTGGGCCAGCTGTGGTTGCTGGTGACTTTTCACAGAACTGGATTTACTGGGTTGGC
CCACTCATTGGTGGAGGATTGGCTGGGTTTATTTATGGAGATGTCTTTATTGGATCACAC
ACCCCACTTCCAAACTCAGAAGACTATGCTTAA
>Lba04g01403  locus=Chr04:31190326:31192861:+
ATGGCGAAGATTGCTGTTGGAAGTGGCCGTGAGGCTATTCAGCCTGACTGCATCCAAGCC
CTCGTTGTCGAGTTTATTTGCACTTTTCTCTTCGTTTTTGCTGGTGTGGGATCTGCCATG
GCTGCCAATAAGCTAAATGGAGATCCACTGGTGAGTTTATTTTTTGTGGCGATGGCACAT
GCATTGGTGGTGGCTGTGACAATATCTGCTGGTTTCAGAATTTCTGGTGGGCACCTTAAC
CCTGCTGTCACACTTGGCCTTTGTATGGGTGGTCATATCACTGTCTTTAGATCAATCCTC
TATTGGATTGACCAGTTATTGGCTTCTGTTGCTGCTTGTGCTTTGCTCAATTACCTCACT
GGTGGATTGATAACACCAGTTCACGCACTAGCAGATGGAGTGAATTATGGACAAGGATTA
ATTATGGAGGTGATTTTGACCTTCTCATTGTTGTTCACTGTCTATACTACCATTGTGGAC
CCCAAGAAGGGAATTATTGATGGGATGGGCCCACTTCTAACTGGGCTTGTTGTTGGGGCC
AACATCATGGCTGGAGGGCCTTTTTCAGGAGCTTCAATGAACCCTGCAAGGTCATTTGGG
CCAGCTTTTGTTAGTGGAATTTGGACTGACCATTGGGTTTACTGGATTGGGCCTTTGATT
GGTGGTGGTCTTGCTGGCTTTATCTGTGAAAACTTTTTCATTGTTAGGTCTCATGTTCCA
CTTTCAAGTCAAGAAACTTTCTAG
>Lba12g00428  locus=Chr12:59256633:59258851:-
ATGGCAAAGATTGATGATATCCGAGAAGATCAAGAAATTTCCAAAATGGAAGAAGGCATC
CATGCAGCCAATATCTATACGTCCCAGCCTAACACTACAAGCATAGGATTTTGTTTATCA
CCTTCGGTTGTTGTTGTTGCACAAAAGTTGATTGCAGAGGCAATAGGCACGTACTTCATT
ATATTTGCAGGATGTGGTTCAGTTGCAGTAAATAAGCTATACGATGGGAGTATTACGTTT
CCAGGAATATGTGTGACATGGGGTCTAATTGTGATGGTGATGATTTACTCCGTGGGACAC
GTATCAGGGGGTCATTTTAATCCAGCAGTCACTATCACTTTCACCATTTTTCGTCGATTT
TCATGGAAACTAGCACCTTTATACATAATAGCTCAGCTAACGGGGTCGATTCTAGCAAGC
TGTACATTAGCACTATTGTTGGACGTCAATTCAAAATCTTATTTCGGTACAATTCCAGTT
GGATCTAATGGGCAATCTTTGGCTATGGAAATCATCATTTCCTTCCTCCTAATGTTCGTT
GTTTGCGGAGTTTGTACAGATGATAGAGCGGTAGGACAACTTGGTGGATTGGCAGTTGGA
ATGACAATAACCTTGAACGTCTTTGTTGCCGGGCCAATTTCGGGAGCATCGATGAACCCA
GCAAGGAGCATTGGTCCAGCGATTGTGAAGCAAGTTTATAAAGGCCTTTGGGTGTATATA
GTTGGGCCAGTTATTGGTACTGTAGCAGGAGCATTTGTATACAACTTAGTTAGATTTACA
GATAAACCACTTCTTCGACTAGTCGAAAGTGGGCCCCTTATTCGAAGTTCAGAGTGTTAA
>Lba12g02217  locus=Chr12:95037127:95039341:-
ATGGCAGGAAAGAAGGAAGAAGAAATCACCCATATGGAAGAAGGCAATATCCATACAGCC
TCCGATTCCAATGTTGGATTTTGTTCATCACCTTCGGTCACAGTCATCGCTCAGAAGTTA
TTTGATGAATTGGATTGTGATGGGCTAATTTTGCAGTTGATTGCGGAGGTCATAGGGACG
TACTTTGTAATATTTGCGGGGTGTGGATCTGTTGTAGTGAACAAGATTTATGGGAGTGTT
ACATTTCCAGGGATATGTGTGACATGGGGACTAATTGTGATGGTGATGGTTTATACTGTG
GGACATATATCAGGAGCACATTTTAATCCTGCTGTCACTATTACATTCAGCATCTTCGGT
CGCTTCCCATGGAAACAAGCACCTTTGTACATCATAGCTCAACTAATGGGTTCGATTCTG
GCCAGTGGAACTCTGGCTCTAATGTTTGACGTAACTCCGCAAGCTTATTTTGGTACAGTT
CCAGTTGGATCTAATGGCCAATCACTTGCTATCGAAATCATCATATCTTTCCTTCTCATG
TTTGTCATCTCTGGCGTTGCTACAGATGACAGAGCGATTGGACAAGTTGCTGGAATAGCT
GTAGGAATGACCATAACCTTGAACGTTTTTGTAGCAGGGCCAATTTCAGGAGCATCGATG
AATCCAGCAAGAAGCATTGGTCCAGCAGTAGTGAAGCATGTTTATAAAGGTCTTTGGGTA
TATGTGGTTGGTCCAATCATCGGAACTCTAGCCGGAGCATTCGTTTACAATTTAATTCGA
TCCACAGATAAACCACTGAGCGAGTTGGCCAAAAGCGCATCGTCTCTTCGTAGTTAA
>Lba03g02537  locus=Chr03:140423852:140431672:+
ATGGACCCTGAAGAAGGTGTGTCAGCCCCTTCAACACCAGCAACACCAGGAACTCCTAGT
TTTCCTCTCTTTGATGGATTAAAGCACGAGAGAAAAAACGGCAATGGCAAAAAATCCCTT
CTTAAGAGCTGTAAATGCTTCAGTGTCGAAGCATGGGCCACGGAAGAAGGAACCTTGCCC
GCTGTTTCATGCATGTTACCTCCTCCTCCTGTCTCCCTAGCCAGAAAGGCGAATGCAACT
GCTGATATGAAGATTGGTTTGTATTATATGTTTCAGGTGGGAGCAGAGTTTATAGGTACT
CTGATACTAATCTTTGCAGGGACAGCCACACCAATTGTGAACCAGAAGACACAAGGCTCT
GAAACCTTAATTGGACTGGCTGCCTCGAGTGGGCTGGCTGTAATGATTGTCATTCTGTCA
ACTGGCCACATCTCTGGAGCCCATCTCAACCCTGCTCTGACCATTGCTTTTGCTGCTCTC
AAGCATTTCCCCTGGAAACATGTTCCTGTGTATATTGGAGCACAAATTATAGCATCATTA
TGTGCTGCATTCACACTAAAGGTGGTTTTGCACCCAATAATGGGTGGTGGAGTCACTGTT
CCTTCTGGTAGTTATGTTCAAGCTTTTGCGTTGGAGTTCATCATCAGCTTTAATCTCATG
TTTGTTGTCACTGCCGTGGCCACCGACACCAGAGCTGTGGGAGAGCTTGCTGGAATTGCA
GTAGGAGCCACTGTCATGCTCAACATACTAATAGCTGGAGAGACAACTGGAGCTTCAATG
AATCCAGTAAGAACCCTGGGACCAGCAGTAGCAGCAGGAAACTACAAAGCCATTTGGATC
TACCTCACTGCTCCTATTCTTGGCGCTCTCGTTGGGGCAGGTGTTTACACTGCTGTCAAA
CTGCCTGATGAAGACAGCAGTAATCATGCGAAGCCTTCACTAGAACAGAGTTTCAGAAGC
ATGGACCCTGAAGAAGGTGTGTCAGCCCCTTCAGAACCAGAAAATCCAGGAGCTCCCCGT
GTTCCTCTCTTTGATAGTTTCAATCATGAGAGAAAAAAGGGCATAAAATCCTTTCTCAAG
AGCTGCAAATGCTTCGGTATGGAAGCATGGGCCTCGGAAGATGGAACCTTGCCGGCTGTT
TCATGCACGTTACCTCCTGCTCCTGTCTCCCTAGCTAGAAAGGTGGGAGCAGAGTTTATA
GGTACTCTAATACTAATATTTTCTGGGACAGCCACAGCCATAATGAACCAGAAGAAACAA
GGCTCTGAATCTTTAATTGGACTGGCAGCCTCAACAGGGCTCGCTGTAATGATTGTTATT
CTGTCAACTGGTCACATCTCTGGTGCCCATCTCAACCCGGCTGTGACCATTTCTTTCGCT
GCTCTCAAGCATTTCCCCTGGAAACATGTTCCTGTGTACATTGGAGCACAAATTATAGCA
TCATTATGTGCTGCATTCACACTCAAAGTAGTTTTGCACCCAATAATGAGTGGTGGAGTC
ACTGTTCCTTCTGGTAGTTATGTTCAAGCTTTTGCTTTGGAGTTCATCATCAGCTTTAAT
CTCATGTTTGTTGTCACTGCAGCGGCTACCGATACTAGAGCTGTGGGAAAGCATGCAGGA
ATTGCAGTAGGAGCCACTGTCATGCTCAACATACTAATTGCCGGGGAGACAAGTGGGGCT
TCAATGAATCCAGTGAGAACCCTGGGACCAGCAGTAGCAGTAGGAAACTATAAAGCCATT
TGGGTCTACCTGACTGCTCCGTTTCTTGGCGCTCTCACTGGGGCAGGTGTTTACTCTGCA
GTCAAACTGCCTGATGAAGATGGCAATAATCATGCGAAGCCTTCACCCGAACATAGTTTC
AGAAGGTGA
>Lba09g02501  locus=Chr09:126280503:126290663:-
ATGGCGGAATTAGAAAGTGGAAGTCCAGCACCAGGTACGCCTGGGACACCAACGCCGCTA
TTTTCGTCGTCGGTGAGAGTGGACTCAATGGGGTCTTATAGTGAGAGAAAGTCAATGCCT
CGATGCAAGTGTTTGCCTTTGGATGCTGCAACATGGGGTGCTCCTCATACGTGTCTCACC
GACTTCCCCGCACCAGATGTCTCCCTCACCCGCAAGTTTATCGAGGAGTTGGAAAGGGAA
TCTAGTGGTGGATCCTATGTTGGTGTTGAGGCTTCGAAGGAAATTAATGGTCAGATCATC
ACTGAATTAGGTGTTTCTCCAAATAACACAATTGTCAAGGAGCTAAGAGAAAGAGGGAGT
CTGGAAACTCAAGAATGTGAAGTTCAGCATGAAGATGAGTCACGTGTGAGGCGCACAATA
ATCGCCCCGCTTGAGGATCAACGAGGTAGTTGGTCACGGCTGGCACCCCTCTTGGGTCCG
GGTGTCGTGTTAGGAGCAGAATTCGTGGGGACATTTATCCTTATATTTGCTGCAACAGCC
GGGCCAATTGTGAACCAAAAGTACAACGGAGTAGAATCTCTAATCGGGAATGCAGCTTGC
GCAGGGCTGGCTGTTATGATCGTGATTCTGTCGACAGGCCATATTTCTGGAGCTCATCTT
AATCCGTCGCTCACCATCGCATTTGCAGCACTTCGTCACTTTCCTTGGGTTCAAGTGCCT
GCCTATGTTGCAGCGCAGGTTTCGGCATCCGTTTGTGCTTCTTTTGCACTCAAAGGTGTT
TTTCATCCTTTCATGTCCGGTGGCGTTACTGTTCCTTCTGTAAACACTGGCCAGGCTTTT
GCTCTTGAATTCCTCATCACATTCAATCTCCTTTTTGTTGTCACTGCTGTTGCAACCGAC
ACCCGCGCGGTGGGAGAGTTGGCGGGCATAGCAGTTGGAGCCACAGTCATGCTCAATATT
CTAGTGGCCGGGCCGTCAAGCGGTGCTTCCATGAATCCAGTACGAACTTTGGGGCCAGCA
GTTGCAGCAGGGAATTACAAGTCATTGTGGATATACCTAGTGGCTCCAACTCTGGGGGCT
CTTGCAGGGGCGGCTGTTTATACACTCGTAAAACTTCGTGGAGACGACACTACTGAGACG
CCACGCCAGGTTAGGAGCTTCCGCCGCTAG
>Lba01g02539  locus=Chr01:162612692:162615252:+
ATGGAGGAAATACCAGTAGTTGATGGAATTCGAGCAACTTCATTGAGGATCAGTGATTGT
CCATCTCCAACACCATCTACTACTACTACTACTGCGACCCGTCAAAAACATTTAAAATGT
TTTATAAGCGTATATTTCGTGCAAAAGTTGATTGCAGAGCTTGTGGGAACGTACATGTTG
ATATTTGCTGGTTGTGCTTCTATAGTTTTGAATGTAAACAAGGACAACGTCGTAACACTA
CCCGGAATCGCATCTGTTTGGGGACTTGTTGTCATGGTTTTAATTTACTCTGTTGGTCAC
GTCTCCGGTGCACATTTCAACCCTGCTGTAACAATTGCATTTGCCACTTGCAAAAGATTT
CCATGGAACCAGGTTCCAGCTTATATTTTGGTTCAAGTAATAGGATCCACTCTTGCTAGT
GGATCCCTCCGACTAATATTTACTGGCAAAGAGGACCAGTTTGTAGGGACAGTTCCAGCA
GGAACAAATTTGCAAGCTTTGATACTTGAGTTTATAGCCACATTCTACCTCATGTTCGTC
ATCGTTGGTGTTGCTACTGACGATCGCGCTATGAAACATTTATCTGGGGTTGCAATTGGA
GCCACCGTTTCACTTGATATATTGTTCTCTGGGCCACTAACAGGGGCATCAATGAACCCA
GCAAGGAGTTTGGGACCAGCAATTGTTACAGGTCACTACAAAGGGTTATGGATTTACATT
ATTGGGCCAACTTTGGGGGCCATATTTGGAGCTTGGACTTACAATCTCTTGAGACTCACA
AATAAGTCATGGGGTGAAGCCGCCAAAGAAATTTCAGGTTCACAAAAAGTTATAGAAGTG
TCATCCAAAGATAAGGTTATATGCAATTGTGGTGAAGGGTGGTCATGCATTGTCTCCAAG
ACTGAAGAAGCAGAAGTTGGCAACATCTTCTTTGAATGTGCTGAAGGTTGCCTTTGTATT
GTTGATGAAACTAACACTCTGAATAAGCATGTATATGTATATGAAAAGACAAAAAGAAGA
AAGAGTTACAAAATGTATATTTAA
>Lba12g01378  locus=Chr12:80125133:80137960:-
ATGGGTGATCAACAGATAGCTGCAGGGGCTAATGGAAACCACATATCAGTGAGTTTGAAT
ATTGGAGATGATGATTTCAACAACAAGACTTCTGCTAATTCAGCATCACATCATCAAGAT
TCTTCATCAAGCTCAACCTGCAACTTTATCACTGTTCCCTTCATCCAAAAGATAATAGCG
GAGACATTAGGGACGTATTTCTTGATATTTGCGGGGTGTGGGTCAGTGGCAGTGAATGCA
GACAAAGGAATGGTGACTTTTCCCGGTATATCTATAGTGTGGGGGCTGGTGGTGATGGTT
ATGGTTTACTCTGTTGGCCACATTTCTGGTGCTCATTTTAACCCTGCTGTTACCATTGCC
TTTGCATCTAACAAAAGGTTTCCTTGGAAACAGGTACCAGCTTACGTGGCAGCTCAAGTT
ATTGGATCAACCTTGGCAAGTGGGACCCTACGATTAATATTTAATGGGAAACATGATCAC
TTTGTTGGAACCTCACCCTCTGGATCAGACATTCAATCTCTTGTTCTTGAATTTATAATC
ACATTTTATCTTATGTTTGTCATTTCTGGTGTCGCTACTGATAATAGAGCTATTGGGGAA
CTTGCTGGTCTTGCTGTGGGGGCAACCGTGTTGCTTAATGTGATGTTTGCCGGGCCAATA
TCAGGTGCTTCAATGAACCCAGCAAGGAGTTTGGGCCCAGCAATAGTGTCAAGTCATTAC
AGAGGTTTATGGGTTTACATTTTAGGCCCAACAGCTGGTGCCATAGCAGGTGCTTGGGTC
TATAATATCATCAGATTCACTGATAAGCCTTTACGTGAGATTACCAAAAGTGGATCTTTT
CTCAAAATGGCTGAGATATCAGATATTACTATCAGTCATGCAACAGCTTTAGATATCAAA
GATGATAATAAACTTGGTGATTCCTCCTCACTTTCCTCAGGCTGCTCTGAAACTATAAGC
TTTACTCAACAGTTAGTGGCGGAGCTTTTAGGCACCTGCTTATTGATGTTTGCTGGTTCT
GCTGCAATGGTGGTGAACAAGAACATGAATATTCTAGGAATAGCAGTTTTCAGGGGTTTG
GATGTGATGGTTATGATTTACACTGTTGGGCAAGTTCCTGGTGCCCATTTTAACCCTGCT
GTCACCATTGCTTTTGCTACATACATTAAATTTCTCCATTCTCAGTTACCCAAAATACAA
CAGGTGCCAGCATATGCATCAGCACACGTCGCAGGTGCAACTCTAGCAACTGGCACTGTG
AGATTAATGTTCCAGGAAGAGCAACCTCAGTTTCTGGGAACAATTCCAGCTGGCTCAGAT
TTGCAGTCTCTTGGATTAGAATTCTTGATCACTTTATACCTCATGTTAGCTGTTGCAGGC
ATTGCAGTGAATAATCGACATACATTTGCTATTGTGATGAACAGGCCTATTTCAGGGGCA
TCAATGAATCCTGCCCGAAGTCTGGGACCAGCAATTTTATCAAATTGTTACAAGAAACAA
TGGATATACATGTTGGGTCCTACAGCAGGGGCTATAGCTGGTATCTGGTTCTATAATGCC
ATGAGGATTGTTAAGCCCAACTGTAGGCTTGAAGTTCTACCAGGAGTGAATCAATGA
>Lba05g02002  locus=Chr05:131602508:131621046:+
ATGTCAACAAAAGACATAAGAGCAGTTGAAGAAGGGAATTGTTCAACTTATACACAACAT
GCTAATGAAGAAGATTCAAGCCTTTGCACTTCACCTGAGGTTGTCATTATTATTCAAAAG
GTGATAGCAGAGGCGATCGGAACGTATTTCTTGATATTTGTAGGGTGTGGTGCAGTAGCA
GTGAACAAAACATATGGTTCGGTAACATTTCCAGGAATATGTGTGGCATGGGGTTTAATT
GTTATGGTCATGGTGTATGCCGTTGGTCATATTTCTGGTGCACATTTCAATCCTGCAGTC
ACCATTGCCTTTGCCATTTTTAGGCATTTCCCCTTCAAACAGGTGCCACTGTACATATTG
GCACAGTTGGTTGGGGCAATTCTTGGAAGTGGGACTTTGTATTTGCTGCTGGATTTGAAG
TCTGAGGCATTTTTTGGAACAGTTCCAGTGGGATCAAATGTTCAATCTTTGATTCTTGAA
TTCATCATTTCTTACCTGTTGATGTTTGTCATTTCTGGTGTTGCCACTGACAATAGATCA
ATTGGAGAGCTTGCAGGAATTGCTATTGGAATGACAATACTCCTAAATGTTCTGATTGCA
GGGCCAGTGTCAGGAGCATCAATGAACCCAGCAAGGAGTATTGGGCCAGCAATTGTGATG
CATGAGTACAGAGGGCTTTGGGTTTACATAGTTGGGCCTATATTTGGTACTATAGTTGAT
GATATTTATGGAGGTGCTTTAAAAAGGACCAGTTTTCAAATGGCTGGTGATATTGAAGAA
CCTTTTAGCCTTAATTTTCAGGCAGACTCGTGGCAATCTGGATCTATCTCATTCGGTAGA
TTTGAGAATGAAGCTTTATGTTGGGAGAGGAGGTCTTCTTTTACACACAACAGGTATCTT
GAAGAGGTCAAGAAATACTCCAAGCCAGGTTCTGTAACTGAAAAGAAAGCATATTTTGAG
GAGCGTTTTAGAAGGAGGGCACTTCTAAGCCAGAGCTCATCCGATTGGCAGAACGGAACT
GAGTCTCAAGCTAGTGAAATTGATGGCCCTGAGCATACAGGTTATGAAGGGGACTTTGAT
CATGTTAATGACGTCAGCCTTTCCTCATGCTTTGTTGAAAATAATGATAGATTAGCCAAC
TCACTGAAGAATGAAAATCAAGCTAGTGAAATTGGTGTCACTGAATGTACAGGTTATGAC
GGGGACTTTGAGCATGTTAATGAAGTTGGGCATTCTGCACACTTTGATGAAAATAATGAT
AGGTTAATCCATTTATCGAAGAACAGAAAGTATCAAGCTATTGAAAATGACGTAAGTGAG
AATGTGGGTTACTATGGGGATTTTGAGCGAGTGAATGAGGTTGGTCATTCCGCACGCTTT
GAGGAGAGTCTTGATGGATCAAATAATGGAGACATCAAAGTCACAGAATGTGGACCCCAG
ACTGAACAAGCTACCAACAGTTCCCATGGTCTTCAAAGTGTTTCTGAACATCGGGAAGCT
GAAGAAAAATTTCATCTTGATGCTGGAAATTCAACTTTTGATGATAATCCTGTATCTGAG
ATTGAAGTGAAAGAGAAACTAGAGGGCCAAGATAGCAGTATGGAGTTTTCATCAAACTCT
GTTGATCTGTACTCTAATGCTCATACCACCGAGAAAGATGGCAGTGTTAATTCAGAACCT
CAACGAAGTTCATCTTCGAAGGTGAGGACTGCATCTCGATCTAGAGATACGAAATCCAGA
ATGTTGTCCCAAGTTAATGTTGCTAGTGGCAAGGGGCCTATCTCAAAACAAGCATATACA
GACATGCCAAAAAAAACAAATAGAAGGCATAGTGATGTTTCTTTGACACAAAAAGGAGAA
AAAACTGGAATAGAAGTTCCTGGCGCTCTCCATTTGCGTCCAACATCCAGAACACCAAAA
TCAGAGGTGTCTTGCTTTATACAGGTTTGTTCGGGTTCAAAAGAAAATGTACTTAATCAA
CAGAAGAGCACTGAACAACAACGGAGAGCAAGAAAGGTCGTCGCTTCTCGTGCTTCCTGT
ACAGAGAAAGTTAGCCATAGACTACACCAAAGTGTAAACAGGGATAAGCAGAGTGTAAAT
TCATGTCAACCAGGCGTGAAACAGAATGGATCTGGTTTCCTTTTCAAAAGCGAAGAGCGG
GCCAGGAAAAGGAAAGAGGCAAGGACCAATTTATTGTGTCAACTTGATGAATTCCTTATG
AAGTTAGAGGAGAAAATGCACGCCAAAGAGGAAGAAACACATCTGCTCCAAGCAAGAACC
CAGGAAAAGAAAGAAGCAGAGATCAAACAGCTACGGAGAAGTCTCAATTTCAAAGCAACT
CCCATGCCTGCGTTCTACCGTGAACCTGGTCGGCGATCAGAAAAAATCAAGGAGTTAGCA
AATAAAACTAAATCAAGTAAATCACAAAGCAGGCTTTCATCTCCAGGGGCTAGAGCTACT
AGTTCAACAGAGAATACTGTTCCTTGTTCAAGAGCGGAAATTAATAACGGATGTTCCACT
AATGAACATCTAAACGTGGCTGATTCGCCACAGGTTTCAGAAGTAACCAATCATGCTTCA
GCAGAATTATCAGACAGCAGTGTGCCATCTTCAGCTCCAATAAGCAAAACTTCCCGCCAG
ACCCCATCGAATAAAGCAGCAACTCCAAAGAGAGTGCAAGAGAAAAGGCAGGTCGTGAAT
TCTCCGAGGCCGAGAACATCAGATGCGAACAAAAGGAGCAACAGCTTCAAAGCTGAAGAG
AAAACAAAGGTAGTTGCGCGAAGAATAGGAAACGATATTAGAAGTATTGATTTGAGCCGT
AGTACAAGAGTGGGTCGTTTAGCTGTTGGTGTTGCTTCCTAG
>Lba07g01497  locus=Chr07:117434645:117436951:-
ATGGCCAGCATAAATTCTCTAGTGTCTACCAACTCATCAAAAAATGGAATTGTTGCTGAT
TTTTCCAGCATGGAAAAAGGAAAATATGGCCCAGTTCAGACTCCTATGAAGGAACTCTCA
AGCAGAGGTGCAACTTTCATATCTGCTTTCCAAAAGATTATAGCAGAGTTTGTGGGAACC
TACATTTTCATATTTGTGGGTTGTGGATCAGCTCTTGTTGATCGAGAAAGGACACTCACT
ATTGTCGGTATGGCATTGGCATGGGGGTTGTCACTGATGGCATTAATATACACTCTTGGT
CACGTTTCTGGCGCCCATTTCAACCCCGCGGTCACAATTGCTTTTTCTGCAACTCGAAAA
CTACCACTACTGCACGTGCCTATGTATGTATTACCTCAATTCTTGGGCTCTACACTTGCA
TGTCTCACCTTGAAAGTGTTGTTTAATCATCAAAATGACATACTACCAACTCTCACTCGG
TACAAAAGTCCAGTCACTGATTTTGAAGCTATATTTTGGGAATTCATAATGACTCTCATT
TTGATGTTTGTGATTTGTGGAGCTGCTACTGATGATAGAGCGAACAAAGAGGTAGCTGGA
GTTGCTATTGGAGTCACACTAGTGTTTGAAGTCCTCATTGCAGGGCCAATCACTGGAGCT
TCTATGAATCCGGCAAGAAGTTTAGGCCCTGCTATAGTCTCAGGTGTCTATAAAAACCAA
TGGGTCTTTGTTATTGCCCCGATTCTTGGAGCCATGACAGCAACCGGGATATATAGCCTT
CTCCGGCAACCAAAGCAGAGCACTAGAGTCTGA
>Lba11g02541  locus=Chr11:122054614:122059088:+
ATGGCTGATCATCAGGCAGCTAATGGGAATACTCATGGTGTAACTTTGAATATTAAAGAA
GATGATTTGAATAATCACCAGGATTCTTCTTCAACCTGCACCTTTCTTACTGTTCCTTTT
ATTCAAAAGGTAATAGCAGAAATGGTAGGAACATACTTCTTGATATTTGCTGGCTGTGGG
TCAGTGGTTGTGAATGCAGAAAAAGGAATAATAACATTTCCAGGAATAGCCATAACTTGG
GGGCTAGTTGTGATGGTCATGGTTTACTCAGTTGGCCATATTTCTGGTGCTCATTTTAAT
CCTTCTGTAACTATTGCCTTTGCCACTTGCAAAAGGTTCCCTTGGAAGCAGGTACCAGCT
TATGTTGCAGCTCAAGTTCTTGGAGCAACACTAGCAAGTGGAACTTTACGTCTAATATTT
ACCGGAAAACACGATCACTTTGCCGGAACCCTACCTTCCGGCTCCGATTTTCAATCTTTT
ATTGGAGAACTTGCTGGTCTTGCAGTGGGGGCAACCATTTTGCTTAATGTGATGTTTAGC
GGGCCAATATCAGGTGCATCAATGAATCCAGCAAGGAGTTTGGGCCCAGCAATAGTGTCA
AGCCGTTACAGAGGCCTATGGATTTATTTGGTCAGCCCAACACTTGGGGCCATAGCTGGT
GCTTGGATTTACAACATTATCAGATTTACTGATAAGCCTTTACGTGAGATAACCAAAAGT
GGATCTTTCCTCAAGTCTAAAAATTCTGGCACTTAA
>Lba12g00430  locus=Chr12:59266644:59277665:-
ATGGAAGAAGGTGCCCGTGCAGCCAATATCTTTAGGTCCCAATCTGTTCCAAACGTAGGG
CGTCGTTCATCAGCTTCGAATGTTGCACTTGCACAAAAGTTGTTTGCAGAGGCAATTGGG
GCGTATGTGATAATATTTGCATGGTGTGGATCAGTTGCCATGTACAAGCTAGTCGATGAT
GAGAGCATAACGTTATCAGGGATAAGCATGACATGGGGAGCAGTTGTAATGGTGATGGTT
TATTCCATGGGACAAGTATCAGGAGCTCATTTTAATCCTGTGGTCACTATCATTTTCTCT
ATCTTCCGTCGCTTCCCATGGAAATTAGCACCAGTATACATAATAGCTCAAGTAATCGGA
TCCGTTCTGGCAGGCGGTACTTTAGCACTACTGTTGGGTGTTGATCTCAAAGCTTACATT
AAGCATTTTCCTAAAGTGGGCTGA
>Lba06g03416  locus=Chr06:135166894:135168492:+
ATGGCTGCTACTGGTGGAAATATTTTGGGGGATGAAGAGAGCCAGCTTCCTTTTGGAAGT
AGTAATAAAATTAAAGTTATTTCTTTTACACAAAACTTAGATGACGAAAAGAAGAAGTAT
ACTTCACTCACAATAGCAGAAAGGTTGGGCTTGCCTGACTTCTTCACTTTGGATGTCTGG
CGAGCATCGGTTGGAGAGCTTTTAGGCTCTGCGGTTCTTGTTTTTATGTTGGACACCATA
GTGATTTCAACCCTCGAAAGTGATGTCAAAATGCCAAATTTAATAATGTCAATTCTCATA
GCAATTACACTCACCATTTTAATCCTTGCTGTTTTTCCAGTGTCTGGAGGCCACATTAGC
CCTGTAATTACCTTCTCCTCTGCACTTGTTGGACTAATATCAATGTCACGAGCCATAATT
TACGTAGTTGCACAATGTGTTGGTGCTATTTTAGGTGCCCTAGCACTCAAAGCTGTGGTA
AGTAGTACCATTGAACACAGATTCTCTCTTGGTGGTTGTACCATTACAGTAATTACACCA
GGGCCCAATGGGCCAGTCACTGTGGGCCTAGACATAGCCCAAGCATTTTGGCTTGAGTTT
TTGTGTACATTTGCTTTGCTTTTTGGGTCACTTTGGATGGCCTATGATCATCGTCAGTCC
AAGGCACTTGGGCTCATTACTGTGATGTCCATTGTTGGGCTTTTAGCAGGCCTCCTTGTG
TTTATTTCAACTACAGTGACTGCTAAAAAGGGTTATGCTGGAGCTGGAATGAATCCAGCT
AGGTGCTTTGGAGCTGCTATTGTTAGAGGAGGCCCCCTTTGGAATGGGCATTGGATCTTT
TGGGTTGGGCCTGGACTTGCTTGTTTTGCTTTCTACTTCTATACCAAGATCATTCCTACG
AATCATTTTCATGCTGATGGATATAAGCATGATTTCTTAGCTTTAATCGCGGCATTGTTT
CGATCTGAGGTGTAA
