# Supplementary material for: Genome-Wide Identification and Expression Analysis of the Aquaporin Gene Family in Lycium barbarum during Fruit Ripening and Seedling Response to Heat Stress
Source: Curr Issues Mol Biol. 2022 Nov 28;44(12):5933–48. doi: 10.3390/cimb44120404 (PMC9777030; doi:10.3390/cimb44120404)
Supplement: Supplementary file 1 [file cimb-44-00404-s001.zip › LbaAQP-screened.fasta]

>Lba07g01359
MAESKEEDVNLGANKYRETQPLGTAAQTDKDYKEPPPAPLFEPGELSSWSFYRAGIAEFM
ATFMFLYITILTVMGLKRSDSLCASVGIQGVAWAFGGMIFALVYCTAGISGGHINPAVTF
GLFLARKLSLTRALFYIVMQCLGAICGAGVVKGFMVGPYQRLGGGANVVQPGYTKGDGLG
AEIIGTFVLVYTVFSATDAKRNARDSHVPILAPLPIGFAVFLVHLATIPITGTGINPARS
LGAAIIFNQDQAWDDHWIFWVGPFIGAALAAVYHQIIIRAIPFKRSS*
>Lba04g00268
MAENKEEDVKLGANKYRETQPLGTAAQTDKDYKEPPPAPLFEPGELSSWSFYRAGIAEFM
ATFLFLYITILTVMGLKRSDSLCSSVGIQGVAWAFGGMIFALVYCTAGISGGHINPAVTF
GLFLARKLSLTRAVFYIVMQCLGAICGAGVVKGFMVGPYQRLGGGANEVQPGYTKGDGLG
AEIIGTFVLVYTVFSATDAKRNARDSHVPILAPLPIGFAVFLVHLATIPITGTGINPARS
LGAAIIYNTDAAWDDHWIFWVGPFIGAALAAVYHQMIIRAMPFHKS*
>Lba06g02040
MEGKEEDVKLGANRYSERQPLGTSAQSKDYKEPPPAPLFEPGELHSWSFWRAGIAEFMAT
FLFLYITVLTVMGYSRANSKCSTVGVQGIAWSFGGMIFALVYCTAGISGGHINPAVTFGL
FLARKLSLTRAVFYIVMQCLGAICGAGVVKGFQPSLYEIQGGGANVVSHGYTKGDGLGAE
IIGTFVLVYTVFSATDAKRNARDSHVPILAPLPIGFAVFLVHLATIPITGTGINPARSLG
AAIIYNRERAWDDHWIFWVGPFVGAALAALYHQVIIRAIPFRSEN*
>Lba09g02427
MAENKEEDVNLGANKYRETQPLGTSAQTDKDYVEPPPAPLFEPGELSSWSFYRAGIAEFM
ATFLFLYITILTVMGLKRSDSLCSSVGIQGIAWAFGGMIFALVYCTAGISGGHINPAVTF
GLFLARKLSLTRAVFYMVMQCLGAICGAGVVKGFMVGPYQRFGGGANMVQPGYTKGDGLG
AEIIGTFVLVYTVFSATDAKRNARDSHVPILAPLPIGFAVFLVHLATIPITGTGINPARS
LGAAIIFNQDQAWDDHWIFWVGPFIGAALAAFYHVMIIRAIPFKSKA*
>Lba01g01166
MEHREEDVRVGANKYSDRQAIGIAAQTQDKDYKEPPPAPLFEPGELMSWSFYRAGIAEFV
ATFLFLYITVLTVMGVSKSESKCSTVGIQGIAWAFGGMIFALVYCTAGISGGHINPAVTF
GLFLARKLSLTRAVFYMVMQCLGAICGAGVVKGFGKALYETKGGGANVVALGYTKGSGLG
AEIIGTFVLVYTVFSATDAKRSARDSHVPMLAPLPIGFAVFLVHLATIPITGTGINPARS
LGAAIIYNKEPAWNDHWIFWVGPFIGAALAAIYHQVVIRAMPFKSK*
>Lba03g00307
MTKDVEVGTAYAPKDYQDPPPAPLIDPEELGKWSFYRAIIAEFIATLLFLYITVLTVIGY
KSQSDIDHNGDQCGGVGILGIAWAFGGMIFVLVYCTAGISGGHINPAVTFGLFLARKVSL
VRAIMYIVAQCLGAICGCGLVKAFQKAYYVRYGGGANMLNDGYSTGTGLGAEIIGTFVLV
YTVFAATDPKRNARDSHVPVLAPLPIGFAVFMVHLATIPVTGTGINPARSFGAAVIYGKD
KAWDDQWIFWVGPFIGAAIAAFYHQFILRAGAVKALGSFRSNA*
>Lba03g00306
MGKDIEVGTEYAPKDYQDPPPAPLIDPEELGKWSFYRAIIAEFIATLLFLYITVLTVIGY
KSQSDIDHNGDQCGGVGILGIAWAFGGMIFVLVYCTAGISGGHINPAVTFGLFLARKVSL
VRAVMYIVAQCLGAICGCGLVKAFQKAYYVKYGGGANMLNDGYSTGTGLGAEIIGTFVLV
YTVFAATDPKRNARDSHVPVLAPLPIGFAVFMVHLATIPVTGTGINPARSFGAAVIYGSD
KAWDDQWIFWVGPFIGAAIAAFYHQFILRAGAVKALGSFRSNA*
>Lba08g01659
MAKDNEYGTNQYAPNKDYQDPPPAPLIDPEEIGKWSFYRAIIAEFIATLLFLYITVLTVI
GYKSQSDTTHNGDECGGVGILGIAWAFGGMIFVLVYSTAGISGGHINPAVTFGLFLARKV
SLVRAVMYIIAQCLGAICGCALVKAFQKAYYVKYGGGANELAVGYSTGTGLGAEIIGTFV
LVYTVFSATDPKRNARDSHVPVLAPLPIGFAVFMVHLATIPITGTGINPARSFGAAVIYG
KDKAWDDQWIFWVGPFIGAAIAALYHQYILRAGAAKALGSFRSNA*
>Lba08g00456
MTKEVEAVTERPAEFSAKDYTDPPPAPLVDFEELTQWSFYRAIIAEFIATLLFLYVTILT
VIGYKHQSDLDDGGDVCGGVGILGIAWAFGGMIFILVYCTAGISGGHINPAVTFGLFLAR
KVSLIRAVLYMVAQCLGAICGVGFVKAFQSAYYNRYDGGVNVMAGGHSKGVGLGAEIIGT
FVLVYTVFSATDPKRSARDSHVPVLAPLPIGFAVFMVHLATIPITGTGINPARSFGAAVI
YNGDKAWDEHWIFWVGPFIGAFAAALYHQFVLRAGAIKALGSFRSNA*
>Lba06g00111
MTKEVEAVHEQAPEYSAKDYTDPPPAPLIDYVEIKQWSLYRAVIAEFIATLLFLYITVLT
VIGYKHQADVKAGGDVCGGVGILGIAWAFGGMIFILVYCTAGISGGHINPAVTFGLFLAR
KVSLIRAVLYMVAQCLGAICGVGFVKAFQSAYYNKYGGGVNVMAGGHTKGVGLAAEIIGT
FVLVYVVFSATDPKRSARDSHVPVLAPLPIGFAVFMVHLATIPITGTGINPARSFGAAVI
YNGDKAWDEHWIFWVGPFVGALIAAVYHQYILRAGAIKALGSFRSNA*
>Lba10g01287
MAKNVASEGSFTVKDYQDPPPEPLIDPVELTQWSFYRAVIAEFIATLLFLYITVLTVIGY
KSQSDMSSDPCSGVGILGIAWAFGGMIFILVYCTAGISGGHINPAVTFGLFLARKVSLIR
AVMYMVAQCLGAICGVGLVKAFQSGYYHRYDGGANMLSADYSKSVGLSAEIIGTFVLVYT
VFSATDPKRNARDSHVPVLAPLPIGFAVFMVHLATIPITGTGINPARSLGAAVILNQHKA
WKDHWIFWVGPLIGAAIAAFYHQFILRAGAAKALGSFRSSASQV*
>Lba06g03476
MSKEVIEEGQVHQQHGKDYVDPPPAPLLDFAELKRWSFYRALIAEFIATLLFLYVTVATV
IGHKKLNGVDKCDGVGLLGIAWAFGGMIFVLVYCTAGISGGHINPAVTFGLFLARKVSLV
RAVGYIIAQSLGAICGVGFVKAFMKTYYNTLGGGANFVQSGYSNGTALGAEIIGTFVLVY
TVFSATDPKRSARDSHIPVLAPLPIGFAVFMVHLATIPITGTGINPARSFGAAVIYNNKK
VWDDHWIFWVGPMVGALAAAAYHQYILRAAAIKALGSFRSNATN*
>Lba12g01911
MAKDYVEPPPAPLFDIAELTNWSFYRALIAEFIATLLFLYISVATVIGHKKQVGPCEGVG
LLGIAWAFGGMIFVVVYCTAGISGGHINPAVTFGLLLARKVSLIRAVAYMMVQCLGAVCG
VGIVKGLMKHDYNRQGGGANTVADGYSRGVALGAEIVGTFVLMYTVFSATDAKSKARDSH
IPVLAPLPIGFSVFMVHLATIPITGTGINPARSFGAAVIYNDKTAWNDHWIFWVGPLAGA
MAAYIYHQQVLRAHAAKAALHSYYSEPNLN*
>Lba08g01171
MSKEVIEEGQTHHHGKDYVDPPPAPLLDMAELAKWSFYRALIAEFIATLLFLYVTVATVI
GHKKLNGVNQCDGVGILGIAWAFGGMIFVLVYCTAGISGGHINPAVTFGLFLARKVSLIR
AVAYIIAQSLGAICGVGFVKAFMKHDYNIGGGGGNFVAPGYNKGTALGAEIIGTFVLVYT
VFSATDPKRSARDSHVPVLAPLPIGFAVFMVHLATIPITGTGINPARSFGAAVIINRKNI
WDDQWIFWVGPMVGAMAAAIYHQFVLRAGAVKALGSFRSNPSN*
>Lba05g00065
MYTNFVQPNSLLAFITKDGKGSSALPDKSSSPARDCHEPPPGPFIGAAELKKWSLYWALI
AEFVATLLLLYTGVSTIIGNSKDKMIHVVELGFLELLGPLMAWSSFLFGQFAGLAFAGGV
QYLGAICGVALVKAIYKSNYELYGGGVNLISPGYSKGIAWSAEMIGTFVLVYTVLSATYS
KRNARDSHVPMSNIIVPFDLNFYILIDVLAPLPIGFAAFLVHLATISITGTGINPARSLG
AAVIYNKHIAWKDLVRAPPHIHDLDSFPLHGLYLHWGLTKFKFVSESPTLEDGFIPHWRT
DLYSSNLRVWLRMEENLTLFHNPLLVNELFDTYTTIQDLDKSY*
>Lba01g02704
MAKDVEAATEVSGKDYTDPPPAPLIDFDELKQWSLYRAAIAEFIATLLLLCVTVLTVIGY
KHQSDVDANGDVCGGVGIVGIAWAFGGMIFVLVLAPLPIGFAVFMVHLATIPITGTGVNP
ARSFGAAVIYNQDKAWDEHWIFWVGPFIGAFAAAVYHQYILRAGAIKPLGSFRSNT*
>Lba01g02391
MQPRSYAFGRVDEATHPDSIRATISEFLSTLIFVFAGEGSVLALDKLYPDTALGASRLIA
IALAHAFSLFAAIASSMNVSGGHVNPAVTFGALVGGRVSVLRAVYYWIAQLLGAVVASAL
LRLATDGLRPVGFAVASGVGSGNALVMEIVMTFGLVYTVYATAIDPKRGSLGIIAPLAIA
FIVGANILVGGPFEGASMNPARAFGPALVGWRWRNHWIYWLGPFIGAAIAGLIYEFGLIQ
SHEAPVHTHHQPLAPEDY*
>Lba07g01176
MPGIAFGRFDISFSLGSIKAYLAEFISTLLFVFAGVGSAIAYNKVTTDAALDPSGLVAIA
VCHGFALFVAVSIAANISGGHVNPAVTFGLALGGQITVLTGLFYWIAQLLGAIVGSYLLK
VATGGMAVPIHSVAAGVGAAEGVVMEIIITFALVYTVYATAADPKKGSLGIIAPIAIGFI
VGANILAAGPFSGGSMNPARSFGPAVASGNFAGIWIYWVGPLVGGGLAGLIYSNVFMNHE
HAPLSSDF*
>Lba03g02891
MPAIAFGSVGDSFSVGSIKAYLAEFISTLLFVFAGVGSAIAYNKLTTDAALDPAGLVAIA
VCHGFALFVAVSIAANISGGHVNPAVTFGLALGGQITLLTGLFYTIAQLLGSILACLLLK
FVTGGLAVPTHSVSAGVGSIEGVVMEIIITFALVYTVYATAADPKKGSLGTIAPIAIGFI
VGANILAAGPFSGGSMNPARSFGPAVAAGNFADNWIYWVGPLTGGGLAGLIYSNVFMQHE
HLLVCSCTSIIFVKMLGIAFGGIFDSFSVGSIKAYLAEFISTLLFVFAGVGSAIACNELT
TDDALDPAGLVAIAVCHGLALFVAVSIATNISGGHVNPAVTFGLALGGQITLLTGLFYTI
AQLLGSIVACLLLKFVTGGLDVPIHSVSAGVGSTEGVVMEIITTFALVYTVYATAADPKK
GSLGTIAPLAIGFIVGANILAAGPFSGGSMNPARSFGPAVVAGNFADNWIYWVGPLTGGG
LAGLIYSNVFMR*
>Lba03g01980
MAMPARRYAFGREDEATHPDSMRATLSELLSTFIFVFASEGSVLALDKLYPDAALGASRL
TVIALAHALSFFAAVASSLNVSGGHINPAITFGSLVGGRISVIRAVYYWLAQLVGAVVAS
LLLRLATDGFRPRGFAVAAGVGNLNALVMEIVMTFGLMYTVYATAIDPRRGSLATIAPLA
IAFIVGANILVGGPFEGGSMNPARAFGPALVGWRWRNHWIYWLGPFVGAALAGLIYEYGI
IQHETIPRPTTHQPLAPEDY*
>Lba01g02017
MPCIAFGRFDDSFSSGSIKAYVAEFISTLLFVFAGVGSAVAYNKLTAGAALDPAGLVAVA
VCHGFALFVAVSIGANISGGHVNPAVTFGLALGGQITVLTGLFYWIAQLLGSIVACYLLK
FVTGGLVVPIHGVAAGVGAAEGVVMEIIITFALVYTVYATAADPKKGALGTIAPIAIGFI
VGANILAAGPFSGGSMNPARSFGPAVASGNFAGNWIYWVGPLTGGGLAGLIYSNVFMNDD
HVPLSSDF*
>Lba03g01262
MKSPLMATLASRLQHSVTPNALRSYVAEFLSTFFFVFAAAGATMSTRKMMPDATSDPSSL
VAVAVANAFALFVAVYISANISGGHVNPAVTFGMAIGGHISIPMSIFYWISQMLGSVMAC
LLLKFTNQQIPTHGIPQDMTGFGGAVLEGVMTFGLVYTVYAAADPRRCIHAAIGPLAVGL
IVGANVMASGPFTGGSMNPAYSFGSAVVKGSFKNQAVYWIGPFIGAAIAGLVYDNVVFPA
QVTESLMGIGGGITVV*
>Lba01g02671
MPIDQIAMGSHEEFRSPGALKAALAEFISTLIFVFAGQGSGMAYNKLTADGAASPAGLIS
ASIAHAFGLFVAVSVGANISGGHVNPAVTFGAFVGGNITMFRGILYIVAQLLGSTAACGL
LEFATGGLSTGSFALGADVSVWNALVFEIVMTFGLVYTVYATAVDPKKGELGTIAPIAIG
FIVGANILAGGCFTGASMNPAVSFGPSLVSWTWTHQWVYWAGPLIGGGLAGVIYEFVFIN
RSHEQLASGDF*
>Lba09g02372
MATFLFLYITILTVMGLKRSDSLCSSVGIQAGIAEFMATFLFLYITILTVMGLKRSDILC
SVGIQVMGLKRSDGLCSSVVIQGVAWALPLSTALVVSRRGHINPAVTFGLFLARKLSLTR
AVFHMVMQCLSTICGAGVVKGFMVGPYQRLGWWGQCGSTRLHER*
>Lba08g01139
MASTNVLGDEESQLSNGTNRVQPYSATPKSRTIDDEGKKQTSLSVSQRLGIADFFSLDVW
RASVGELLGSAVLVFMLDTIVISTFESDTKMPNLIMSILIAIVITILLLAVVPVSGGHIN
PVISFSAALVGIISMSRAIIYMVAQCLGAILGALALKAVVSSTIAQTFSLGGCTITVIAP
GPNGPVIVGLEMAQALWLEIFCTFVFLFASIWMAYDHRQAKALGHVTVLSIVGLVLGLLV
FISTTVTAKKGYAGAGMNPARCFGAALVRGGHLWDGHWIFWVGPTIACLAFYVYTKIIPP
KHFHAEYGYKHDFLGVVKALCGSDA*
>Lba01g01487
MVKLAFGSIGDSFSVGSLKAYLAEFIATLLFVFAGVGSAIAYNKLTSDAALDPAGLVAVA
VAHAFALFVGVSMAANISGGHLNPAVTLGLAVGGNITILTGIFYWIAQLLGSTVACLLLK
FVTNGLAVPTHGVAAGLSGIEGVVMEIIITFALVYTVYATAADPKKGSLGTIAPMAIGFI
VGANILAAGPFSGGSMNPARSFGPAVVAGDFSQNWIYWVGPLIGGGLAGFIYGDVFIGSH
TPLPNSEDYA*
>Lba04g01403
MAKIAVGSGREAIQPDCIQALVVEFICTFLFVFAGVGSAMAANKLNGDPLVSLFFVAMAH
ALVVAVTISAGFRISGGHLNPAVTLGLCMGGHITVFRSILYWIDQLLASVAACALLNYLT
GGLITPVHALADGVNYGQGLIMEVILTFSLLFTVYTTIVDPKKGIIDGMGPLLTGLVVGA
NIMAGGPFSGASMNPARSFGPAFVSGIWTDHWVYWIGPLIGGGLAGFICENFFIVRSHVP
LSSQETF*
>Lba12g00428
MAKIDDIREDQEISKMEEGIHAANIYTSQPNTTSIGFCLSPSVVVVAQKLIAEAIGTYFI
IFAGCGSVAVNKLYDGSITFPGICVTWGLIVMVMIYSVGHVSGGHFNPAVTITFTIFRRF
SWKLAPLYIIAQLTGSILASCTLALLLDVNSKSYFGTIPVGSNGQSLAMEIIISFLLMFV
VCGVCTDDRAVGQLGGLAVGMTITLNVFVAGPISGASMNPARSIGPAIVKQVYKGLWVYI
VGPVIGTVAGAFVYNLVRFTDKPLLRLVESGPLIRSSEC*
>Lba12g02217
MAGKKEEEITHMEEGNIHTASDSNVGFCSSPSVTVIAQKLFDELDCDGLILQLIAEVIGT
YFVIFAGCGSVVVNKIYGSVTFPGICVTWGLIVMVMVYTVGHISGAHFNPAVTITFSIFG
RFPWKQAPLYIIAQLMGSILASGTLALMFDVTPQAYFGTVPVGSNGQSLAIEIIISFLLM
FVISGVATDDRAIGQVAGIAVGMTITLNVFVAGPISGASMNPARSIGPAVVKHVYKGLWV
YVVGPIIGTLAGAFVYNLIRSTDKPLSELAKSASSLRS*
>Lba03g02537
MDPEEGVSAPSTPATPGTPSFPLFDGLKHERKNGNGKKSLLKSCKCFSVEAWATEEGTLP
AVSCMLPPPPVSLARKANATADMKIGLYYMFQVGAEFIGTLILIFAGTATPIVNQKTQGS
ETLIGLAASSGLAVMIVILSTGHISGAHLNPALTIAFAALKHFPWKHVPVYIGAQIIASL
CAAFTLKVVLHPIMGGGVTVPSGSYVQAFALEFIISFNLMFVVTAVATDTRAVGELAGIA
VGATVMLNILIAGETTGASMNPVRTLGPAVAAGNYKAIWIYLTAPILGALVGAGVYTAVK
LPDEDSSNHAKPSLEQSFRSMDPEEGVSAPSEPENPGAPRVPLFDSFNHERKKGIKSFLK
SCKCFGMEAWASEDGTLPAVSCTLPPAPVSLARKVGAEFIGTLILIFSGTATAIMNQKKQ
GSESLIGLAASTGLAVMIVILSTGHISGAHLNPAVTISFAALKHFPWKHVPVYIGAQIIA
SLCAAFTLKVVLHPIMSGGVTVPSGSYVQAFALEFIISFNLMFVVTAAATDTRAVGKHAG
IAVGATVMLNILIAGETSGASMNPVRTLGPAVAVGNYKAIWVYLTAPFLGALTGAGVYSA
VKLPDEDGNNHAKPSPEHSFRR*
>Lba09g02501
MAELESGSPAPGTPGTPTPLFSSSVRVDSMGSYSERKSMPRCKCLPLDAATWGAPHTCLT
DFPAPDVSLTRKFIEELERESSGGSYVGVEASKEINGQIITELGVSPNNTIVKELRERGS
LETQECEVQHEDESRVRRTIIAPLEDQRGSWSRLAPLLGPGVVLGAEFVGTFILIFAATA
GPIVNQKYNGVESLIGNAACAGLAVMIVILSTGHISGAHLNPSLTIAFAALRHFPWVQVP
AYVAAQVSASVCASFALKGVFHPFMSGGVTVPSVNTGQAFALEFLITFNLLFVVTAVATD
TRAVGELAGIAVGATVMLNILVAGPSSGASMNPVRTLGPAVAAGNYKSLWIYLVAPTLGA
LAGAAVYTLVKLRGDDTTETPRQVRSFRR*
>Lba01g02539
MEEIPVVDGIRATSLRISDCPSPTPSTTTTTATRQKHLKCFISVYFVQKLIAELVGTYML
IFAGCASIVLNVNKDNVVTLPGIASVWGLVVMVLIYSVGHVSGAHFNPAVTIAFATCKRF
PWNQVPAYILVQVIGSTLASGSLRLIFTGKEDQFVGTVPAGTNLQALILEFIATFYLMFV
IVGVATDDRAMKHLSGVAIGATVSLDILFSGPLTGASMNPARSLGPAIVTGHYKGLWIYI
IGPTLGAIFGAWTYNLLRLTNKSWGEAAKEISGSQKVIEVSSKDKVICNCGEGWSCIVSK
TEEAEVGNIFFECAEGCLCIVDETNTLNKHVYVYEKTKRRKSYKMYI*
>Lba12g01378
MGDQQIAAGANGNHISVSLNIGDDDFNNKTSANSASHHQDSSSSSTCNFITVPFIQKIIA
ETLGTYFLIFAGCGSVAVNADKGMVTFPGISIVWGLVVMVMVYSVGHISGAHFNPAVTIA
FASNKRFPWKQVPAYVAAQVIGSTLASGTLRLIFNGKHDHFVGTSPSGSDIQSLVLEFII
TFYLMFVISGVATDNRAIGELAGLAVGATVLLNVMFAGPISGASMNPARSLGPAIVSSHY
RGLWVYILGPTAGAIAGAWVYNIIRFTDKPLREITKSGSFLKMAEISDITISHATALDIK
DDNKLGDSSSLSSGCSETISFTQQLVAELLGTCLLMFAGSAAMVVNKNMNILGIAVFRGL
DVMVMIYTVGQVPGAHFNPAVTIAFATYIKFLHSQLPKIQQVPAYASAHVAGATLATGTV
RLMFQEEQPQFLGTIPAGSDLQSLGLEFLITLYLMLAVAGIAVNNRHTFAIVMNRPISGA
SMNPARSLGPAILSNCYKKQWIYMLGPTAGAIAGIWFYNAMRIVKPNCRLEVLPGVNQ*
>Lba05g02002
MSTKDIRAVEEGNCSTYTQHANEEDSSLCTSPEVVIIIQKVIAEAIGTYFLIFVGCGAVA
VNKTYGSVTFPGICVAWGLIVMVMVYAVGHISGAHFNPAVTIAFAIFRHFPFKQVPLYIL
AQLVGAILGSGTLYLLLDLKSEAFFGTVPVGSNVQSLILEFIISYLLMFVISGVATDNRS
IGELAGIAIGMTILLNVLIAGPVSGASMNPARSIGPAIVMHEYRGLWVYIVGPIFGTIVD
DIYGGALKRTSFQMAGDIEEPFSLNFQADSWQSGSISFGRFENEALCWERRSSFTHNRYL
EEVKKYSKPGSVTEKKAYFEERFRRRALLSQSSSDWQNGTESQASEIDGPEHTGYEGDFD
HVNDVSLSSCFVENNDRLANSLKNENQASEIGVTECTGYDGDFEHVNEVGHSAHFDENND
RLIHLSKNRKYQAIENDVSENVGYYGDFERVNEVGHSARFEESLDGSNNGDIKVTECGPQ
TEQATNSSHGLQSVSEHREAEEKFHLDAGNSTFDDNPVSEIEVKEKLEGQDSSMEFSSNS
VDLYSNAHTTEKDGSVNSEPQRSSSSKVRTASRSRDTKSRMLSQVNVASGKGPISKQAYT
DMPKKTNRRHSDVSLTQKGEKTGIEVPGALHLRPTSRTPKSEVSCFIQVCSGSKENVLNQ
QKSTEQQRRARKVVASRASCTEKVSHRLHQSVNRDKQSVNSCQPGVKQNGSGFLFKSEER
ARKRKEARTNLLCQLDEFLMKLEEKMHAKEEETHLLQARTQEKKEAEIKQLRRSLNFKAT
PMPAFYREPGRRSEKIKELANKTKSSKSQSRLSSPGARATSSTENTVPCSRAEINNGCST
NEHLNVADSPQVSEVTNHASAELSDSSVPSSAPISKTSRQTPSNKAATPKRVQEKRQVVN
SPRPRTSDANKRSNSFKAEEKTKVVARRIGNDIRSIDLSRSTRVGRLAVGVAS*
>Lba07g01497
MASINSLVSTNSSKNGIVADFSSMEKGKYGPVQTPMKELSSRGATFISAFQKIIAEFVGT
YIFIFVGCGSALVDRERTLTIVGMALAWGLSLMALIYTLGHVSGAHFNPAVTIAFSATRK
LPLLHVPMYVLPQFLGSTLACLTLKVLFNHQNDILPTLTRYKSPVTDFEAIFWEFIMTLI
LMFVICGAATDDRANKEVAGVAIGVTLVFEVLIAGPITGASMNPARSLGPAIVSGVYKNQ
WVFVIAPILGAMTATGIYSLLRQPKQSTRV*
>Lba11g02541
MADHQAANGNTHGVTLNIKEDDLNNHQDSSSTCTFLTVPFIQKVIAEMVGTYFLIFAGCG
SVVVNAEKGIITFPGIAITWGLVVMVMVYSVGHISGAHFNPSVTIAFATCKRFPWKQVPA
YVAAQVLGATLASGTLRLIFTGKHDHFAGTLPSGSDFQSFIGELAGLAVGATILLNVMFS
GPISGASMNPARSLGPAIVSSRYRGLWIYLVSPTLGAIAGAWIYNIIRFTDKPLREITKS
GSFLKSKNSGT*
>Lba12g00430
MEEGARAANIFRSQSVPNVGRRSSASNVALAQKLFAEAIGAYVIIFAWCGSVAMYKLVDD
ESITLSGISMTWGAVVMVMVYSMGQVSGAHFNPVVTIIFSIFRRFPWKLAPVYIIAQVIG
SVLAGGTLALLLGVDLKAYIKHFPKVG*
>Lba06g03416
MAATGGNILGDEESQLPFGSSNKIKVISFTQNLDDEKKKYTSLTIAERLGLPDFFTLDVW
RASVGELLGSAVLVFMLDTIVISTLESDVKMPNLIMSILIAITLTILILAVFPVSGGHIS
PVITFSSALVGLISMSRAIIYVVAQCVGAILGALALKAVVSSTIEHRFSLGGCTITVITP
GPNGPVTVGLDIAQAFWLEFLCTFALLFGSLWMAYDHRQSKALGLITVMSIVGLLAGLLV
FISTTVTAKKGYAGAGMNPARCFGAAIVRGGPLWNGHWIFWVGPGLACFAFYFYTKIIPT
NHFHADGYKHDFLALIAALFRSEV*
